# Supplementary material for: First report of a novel Paenibacillus strain JDF1 and its biocontrol potential against citrus bacterial canker
Source: Front Microbiol. 2026 Feb 12;17:1740692. doi: 10.3389/fmicb.2026.1740692 (PMC12935882; doi:10.3389/fmicb.2026.1740692)
Supplement: Supplementary file 1 [file Table_1.xlsx]

## Sheet: Table S1 JDF1 genome
Sample Name	Chromosome No.	Plasmid No.	Genome Size (bp)	G+C (%)	Depth	Gene No.	Gene Total Len(bp)	Gene Average Len(bp)	Gene Density	GC Content in Gene Region(%)	Gene/Genome(%)	Intergenetic Region Len(bp)	GC Content In Intergenetic Region(%)	Intergenetic Len/Genome(%)
JDF1	1	0	6670835	45.7794	91.03	5788	5684133	982.05	0.87	46.76	85.21	986702	40.11	14.79

## Sheet: Table S2 16S
>JDF_1 (1480 aa)
#NAME?
GCGGACGGGUGAGUAACACGUAGGCAACCUGCCCUCAAGCUUGGGACAACUACUGGAAACGGUAGCUAAUACCGAAUACU
UCGCCUGAAGAAAGACGGCUGUCACUUGGGGAUGGGCCUGCGGCGCAUUAGCUAGUUGGUGAGGUAACGGCUCACCAAGG
CGACGAUGCGUAGCCGACCUGAGAGGGUGAUCGGCCACACUGGGACUGAGACACGGCCCAGACUCCUACGGGAGGCAGCA
GUAGGGAAUCUUCCGCAAUGGGCGAAAGCCUGACGGAGCAAUGCCGCGUGAGUGAUGAAGGUUUUCGGAUCGUAAAGCUC
UGUUGCCAGGGAAGAACGCUUGGGAGAGUAACUGCUCUCAAGGUGACGGUACCUGAGCCCCGGCUAACUACGUGCCAGCA
GCCGCGGUAAUACGUAGGGGGCAAGCGUUGUCCGGAAUUAUUGGGCGUAAAGCGCGCGCAGGCGGUCAUGUAAGUCUGGU
GUUUAAUCCCGGGGCUCAACCCCGGAUC-GCACUGGAAACUGCGUGACUUGAGUGCAGAAGAGGAGAGUGGAAUUCCACG
UGUAGCGGUGAAAUGCGUAGAGAUGUGGAGGAACACCAGUGGCGAAGGCGACUCUCUGGGCUGUAACUGACGCUGAGGCG
CGAAAGCGUGGGGAGCAAACAGGAUUAGAUACCCUGGUAGUCCACGCCGUAAACGAUGAGUGCUAGGUGUUAGGGGUUCG
AACCCUUGGUGCCGAAGUUAACACAUUAAGCACUCCGCCUGGGGAGUACGGUCGCAAGACUGAAACUCAAAGGAAUUGAC
GGGGACCCGCACAAGCAGUGGAGUAUGUGGUUUAAUUCGAAGCAACGCGAAGAACCUUACCAGGUCUUGACAUCAACGAG
GCAGAGAUGCGUUAGGCCUUCGGGAGACAGGUGGUGCAUGGUUGUCGUCAGCUCGUGUCGUGAGAUGUUGGGUUAAGUCC
CGCAACGAGCGCAACCCUUAUAUUUAGUUGCCAGCAC-UUCGGGUGGGCACUCUAGAUAGACUGCCGGUGACAAACCGGA
GGAAGGUGGGGAUGACGUCAAAUCAUCAUGCCCCUUAUGACCUGGGCUACACACGUACUACAAUGGCCGGUACAACGGGC
AGCGAAAUCGCGAGAUGGAGCCAAUCCCAAAAAGCCGGUCUCAGUUCGGAUUGCAGGCUGCAACUCGCCUGCAUGAAGUC
GGAAUUGCUAGUAAUCGCGGAUCAGCAUGCCGCGGUGAAUACGUUCCCGGGUCUUGUACACACCGCCCGUCACACCACGA
GAGUUUAUAACACCCGAAGUCGGUGGGGUAACC-GCAA-GGAGCCAGCCGCCGAAGGUGGGAUAGAUGAUUGGGGUGAAG
UCGUAACAAGGUAGCCGUAUCGGAAGGUGCGGCUGGAUCACCUCCUUU--
>GCF_004001025.1|Paenibacillus_amylolyticus (1481 aa)
#NAME?
GCGGACGGGUGAGUAACACGUAGGCAACCUGCCCUCAAGUUUGGGACAACUACCGGAAACGGUAGCUAAUACCGAAUAAU
UCGCCUGAAGAAAGACGGCUGUCACUUGGGGAUGGGCCUGCGGCGCAUUAGCUAGUUGGUGAGGUAACGGCUCACCAAGG
CGACGAUGCGUAGCCGACCUGAGAGGGUGAUCGGCCACACUGGGACUGAGACACGGCCCAGACUCCUACGGGAGGCAGCA
GUAGGGAAUCUUCCGCAAUGGGCGAAAGCCUGACGGAGCAAUGCCGCGUGAGUGAUGAAGGUUUUCGGAUCGUAAAGCUC
UGUUGCCAGGGAAGAACGCUUGGGAGAGUAACUGCUCUCAAGGUGACGGUACCUGAGCCCCGGCUAACUACGUGCCAGCA
GCCGCGGUAAUACGUAGGGGGCAAGCGUUGUCCGGAAUUAUUGGGCGUAAAGCGCGCGCAGGCGGUCAUUUAAGUCUGGU
GUUUAAUCCCGGGGCUCAACCCCGGAUC-GCACUGGAAACUGGGUGACUUGAGUGCAGAAGAGGAGAGUGGAAUUCCACG
UGUAGCGGUGAAAUGCGUAGAUAUGUGGAGGAACACCAGUGGCGAAGGCGACUCUCUGGGCUGUAACUGACGCUGAGGCG
CGAAAGCGUGGGGAGCAAACAGGAUUAGAUACCCUGGUAGUCCACGCCGUAAACGAUGAGUGCUAGGUGUUAGGGGUUCG
AACCCUUGGUGCCGAAGUUAACACAUUAAGCACUCCGCCUGGGGAGUACGGUCGCAAGACUGAAACUCAAAGGAAUUGAC
GGGGACCCGCACAAGCAGUGGAGUAUGUGGUUUAAUUCGAAGCAACGCGAAGAACCUUACCAGGUCUUGACAUCAUCGAU
GCAGAGAUGUAUCUU-CCUUCGGG-GACAGGUGGUGCAUGGUUGUCGUCAGCUCGUGUCGUGAGAUGUUGGGUUAAGUCC
CGCAACGAGCGCAACCCUUAUAUUUAGUUGCCAGCAC-UUCGGGUGGGCACUCUAGAUAGACUGCCGGUGACAAACCGGA
GGAAGGUGGGGAUGACGUCAAAUCAUCAUGCCCCUUAUGACCUGGGCUACACACGUACUACAAUGGCCGGUACAACGGGC
UGCGAAAUCGCGAGAUGGAGCCAAUCCCAAAAAGCCGGUCUCAGUUCGGAUUGCAGGCUGCAACUCGCCUGCAUGAAGUC
GGAAUUGCUAGUAAUCGCGGAUCAGCAUGCCGCGGUGAAUACGUUCCCGGGUCUUGUACACACCGCCCGUCACACCACGA
GAGUUUAUAACACCCGAAGUCGGUGGGGUAACC-GCAA-GGAGCCAGCCGCCGAAGGUGGGAUAGAUGAUUGGGGUGAAG
UCGUAACAAGGUAGCCGUAUCGGAAGGUGCGGCUGGAUCACCUCCUUU--
>GCF_001457415.1|Gorillibacterium_timonense (1484 aa)
#NAME?
GCGGACGGGUGAGUAACACGUAGGCAACCUGCCCUCAAGACUGGGAUAACCUCCGGAAACGGAAGCUAAGACCGGAUACG
CCGCAUGGUGAAAAGCGGCUGCUACUUGAGGAUGGGCCUGCGGCGCAUUAGCUAGUAGGUGAGGUAAUGGCUCACCUAGG
CGACGAUGCGUAGCCGACCUGAGAGGGUGAACGGCCACACUGGGACUGAGACACGGCCCAGACUCCUACGGGAGGCAGCA
GUAGGGAAUCUUCGGCAAUGGACGAAAGUCUGACCGAGCAACGCCGCGUGAGUGAAGAAGGGUUUCGGCUCGUAAAACUC
UGUUGCCAAGGAAGAAGGGUAAGGAGAGUAACUGCUCUUUGCUUGACGGUACUUGAGCCCCGGCUAACUACGUGCCAGCA
GCCGCGGUAAUACGUAGGGGGCAAGCGUUGUCCGGAAUUAUUGGGCGUAAAGCGCGCGCAGGCGGUCUUUUAAGUCUGGG
GUAUAAACGCAGGGCUCAACCCUGUGUC-GCCUUGGAAACUGGGAGACUGGAGUGUAGGAGAGGAAAGUGGAAUUCCACG
UGUAGCGGUGAAAUGCGUAGAGAUGUGGAGGAACACCAGUGGCGAAGGCGACUUUCUGGCCUAUAACUGACGCUGAGGCG
CGAAAGCGUGGGGAGCAAACAGGAUUAGAUACCCUGGUAGUCCACGCCGUAAACGAUGCAUGCUAGGUGUUAGGGGUUCG
AACCCUUGGUGCCGAAGUAAACACAGUAAGCAUGCCGCCUGGGGAGUACGCUCGCAAGAGUGAAACUCAAAGGAAUUGAC
GGGGACCCGCACAAGCAGUGGAGUAUGUGGUUUAAUUCGAAGCAACGCGAAGAACCUUACCAGGUCUUGACAUCAACGAG
GCAGAGAUGCGUUAGGCCUUCGGGAGACAGGUGGUGCAUGGUUGUCGUCAGCUCGUGUCGUGAGAUGUUGGGUUAAGUCC
CGCAACGAGCGCAACCCUUGAUCUUAGUUGCCAGCA-UUAAGU-UGGGCACUCUAAGGUGACUGCCGGUGACAAACCGGA
GGAAGGUGGGGAUGACGUCAAAUCAUCAUGCCCCUUAUGACCUGGGCUACACACGUACUACAAUGGCCGGUACAACGGGA
AGCGAAGCCGCGAGGUGGAGCGAAUCUUUAGAAGCCGGUCUCAGUUCGGAUUGCAGGCUGCAACUCGCCUGCAUGAAGUC
GGAAUUGCUAGUAAUCGCGGAUCAGCAUGCCGCGGUGAAUACGUUCCCGGGUCUUGUACACACCGCCCGUCACACCACGA
GAGUUUACAACACCCGAAGUCGGUGGGGUAACCCGCAAGGGAGCCAGCCGCCGAAGGUGGGGUAGAUGAUUGGGGUGAAG
UCGUAACAAGGUAGCCGUAUCGGAAGGUGCGGCUGGAUCACCUCCUUU--
>GCF_009363075.1|Paenibacillus_K_guangzhouensis (1481 aa)
#NAME?
GCGGACGGGUGAGUAACACGUAGGCAACCUGCCUGUAAGAUCGGGAUAACUACCGGAAACGGUAGCUAAGACCGGAUAAG
UCGCAUGACGAAAAGCGGCUGCUGCUUACAGAUGGGCCUGCGGCGCAUUAGCUAGUUGGUGGGGUAACGGCUCACCAAGG
CGACGAUGCGUAGCCGACCUGAGAGGGUGAACGGCCACACUGGGACUGAGACACGGCCCAGACUCCUACGGGAGGCAGCA
GUAGGGAAUCUUCCGCAAUGGACGCAAGUCUGACGGAGCAACGCCGCGUGAGUGAUGAAGGUUUUCGGAUCGUAAAGCUC
UGUUGCCAGGGAAGAACGCUUGGGAGAGUAACUGCUCUCAAGGUGACGGUACCUGAGCCCCGGCUAACUACGUGCCAGCA
GCCGCGGUAAUACGUAGGGGGCAAGCGUUGUCCGGAAUUAUUGGGCGUAAAGCGCGCGCAGGCGGCUUUGUAAGUCUGGU
GUUUAAACCUAGGGCUCAACCCUGGGUC-GCAUUGGAAACUGCAAGGCUUGAGUGCAGAAGAGGAGAGUGGAAUUCCACG
UGUAGCGGUGAAAUGCGUAGAGAUGUGGAGGAACACCAGUGGCGAAGGCGACUCUCUGGGCUGUAACUGACGCUGAGGCG
CGAAAGCGUGGGGAGCAAACAGGAUUAGAUACCCUGGUAGUCCACGCCGUAAACGAUGAAUGCUAGGUGUUAGGGGUUCG
AACCCUUGGUGCCGAAGUUAACACAUUAAGCAUUCCGCCUGGGGAGUACGGUCGCAAGACUGAAACUCAAAGGAAUUGAC
GGGGACCCGCACAAGCAGUGGAGUAUGUGGUUUAAUUCGAAGCAACGCGAAGAACCUUACCAGGUCUUGACAUCACCGGU
GCAGAGAUGUACCUU-CCUUCGGG-GACAGGUGGUGCAUGGUUGUCGUCAGCUCGUGUCGUGAGAUGUUGGGUUAAGUCC
CGCAACGAGCGCAACCCUUGAUCUUAGUUGCCAGCAC-UUUGGGUGGGCACUCUAGGAUGACUGCCGGUGACAAACCGGA
GGAAGGUGGGGAUGACGUCAAAUCAUCAUGCCCCUUAUGACCUGGGCUACACACGUACUACAAUGGUCGAUACAACGGGA
AGCGAAGCCGCGAGGUGGAGCCAAUCCUAUAAAGUCGAUCUCAGUUCGGAUUGCAGGCUGCAACUCGCCUGCAUGAAGUC
GGAAUUGCUAGUAAUCGCGGAUCAGCAUGCCGCGGUGAAUACGUUCCCGGGUCUUGUACACACCGCCCGUCACACCACGA
GAGUUUACAACACCCGAAGCCGGUGGGGUAACC-GCAA-GGAGCCAGCCGUCGAAGGUGGGGUAGAUGAUUGGGGUGAAG
UCGUAACAAGGUAGCCGUAUCGGAAGGUGCGGCUGGAUCACCUCCUUU--
>GCF_008386395.1|Paenibacillus_amylolyticus_B (1484 aa)
UUUAUUGGGAGUUUGAUCCUGGCUCAGGACGAACGCUGGCGGCAUGCCUAAUACAUGCAAGUCGAGCGAGCUUGCUAGCG
GCGGACGGGUGAGUAACACGUAGGCAACCUGCCCUCAAGUUUGGGACAACUACCGGAAACGGUAGCUAAUACCGAAUAAU
UCGCCUGAAGAAAGACGGCUGUCACUUGGGGAUGGGCCUGCGGCGCAUUAGCUAGUUGGUGAGGUAACGGCUCACCAAGG
CGACGAUGCGUAGCCGACCUGAGAGGGUGAUCGGCCACACUGGGACUGAGACACGGCCCAGACUCCUACGGGAGGCAGCA
GUAGGGAAUCUUCCGCAAUGGGCGAAAGCCUGACGGAGCAAUGCCGCGUGAGUGAUGAAGGUUUUCGGAUCGUAAAGCUC
UGUUGCCAGGGAAGAACGCUUGGGAGAGUAACUGCUCUCAAGGUGACGGUACCUGAGCCCCGGCUAACUACGUGCCAGCA
GCCGCGGUAAUACGUAGGGGGCAAGCGUUGUCCGGAAUUAUUGGGCGUAAAGCGCGCGCAGGCGGUCAUUUAAGUCUGGU
GUUUAAUCCCGGGGCUCAACCCCGGAUC-GCACUGGAAACUGGGUGACUUGAGUGCAGAAGAGGAGAGUGGAAUUCCACG
UGUAGCGGUGAAAUGCGUAGAUAUGUGGAGGAACACCAGUGGCGAAGGCGACUCUCUGGGCUGUAACUGACGCUGAGGCG
CGAAAGCGUGGGGAGCAAACAGGAUUAGAUACCCUGGUAGUCCACGCCGUAAACGAUGAGUGCUAGGUGUUAGGGGUUCG
AACCCUUGGUGCCGAAGUUAACACAUUAAGCACUCCGCCUGGGGAGUACGGUCGCAAGACUGAAACUCAAAGGAAUUGAC
GGGGACCCGCACAAGCAGUGGAGUAUGUGGUUUAAUUCGAAGCAACGCGAAGAACCUUACCAGGUCUUGACAUCACCGGU
ACAGAGAUGUACCUU-CCUUCGGG-GACAGGUGGUGCAUGGUUGUCGUCAGCUCGUGUCGUGAGAUGUUGGGUUAAGUCC
CGCAACGAGCGCAACCCUUAUAUUUAGUUGCCAGCAC-UUCGGGUGGGCACUCUAGAUAGACUGCCGGUGACAAACCGGA
GGAAGGUGGGGAUGACGUCAAAUCAUCAUGCCCCUUAUGACCUGGGCUACACACGUACUACAAUGGCCGGUACAACGGGC
UGCGAAAUCGCGAGAUGGAGCCAAUCCCAAAAAGCCGGUCUCAGUUCGGAUUGCAGGCUGCAACUCGCCUGCAUGAAGUC
GGAAUUGCUAGUAAUCGCGGAUCAGCAUGCCGCGGUGAAUACGUUCCCGGGUCUUGUACACACCGCCCGUCACACCACGA
GAGUUUAUAACACCCGAAGUCGGUGGGGUAACC-GCAA-GGAGCCAGCCGCCGAAGGUGGGAUAGAUGAUUGGGGUGAAG
UCGUAACAAGGUAGCCGUAUCGGAAGGUGCGGCUGGAUCACCUCCUUUCU
>GCF_001908275.1|Paenibacillus_xylanexedens_A (1481 aa)
#NAME?
GCGGACGGGUGAGUAACACGUAGGCAACCUGCCCUCAAGUUUGGGACAACUACCGGAAACGGUAGCUAAUACCGAAUAAU
UCGCCUGAAGAAAGACGGCUGUCACUUGGGGAUGGGCCUGCGGCGCAUUAGCUAGUUGGUGAGGUAACGGCUCACCAAGG
CGACGAUGCGUAGCCGACCUGAGAGGGUGAUCGGCCACACUGGGACUGAGACACGGCCCAGACUCCUACGGGAGGCAGCA
GUAGGGAAUCUUCCGCAAUGGGCGAAAGCCUGACGGAGCAAUGCCGCGUGAGUGAUGAAGGUUUUCGGAUCGUAAAGCUC
UGUUGCCAGGGAAGAACGCUUGGGAGAGUAACUGCUCUCAAGGUGACGGUACCUGAGCCCCGGCUAACUACGUGCCAGCA
GCCGCGGUAAUACGUAGGGGGCAAGCGUUGUCCGGAAUUAUUGGGCGUAAAGCGCGCGCAGGCGGUCAUUUAAGUCUGGU
GUUUAAUCCCGGGGCUCAACCCCGGAUC-GCACUGGAAACUGGGUGACUUGAGUGCAGAAGAGGAGAGUGGAAUUCCACG
UGUAGCGGUGAAAUGCGUAGAUAUGUGGAGGAACACCAGUGGCGAAGGCGACUCUCUGGGCUGUAACUGACGCUGAGGCG
CGAAAGCGUGGGGAGCAAACAGGAUUAGAUACCCUGGUAGUCCACGCCGUAAACGAUGAGUGCUAGGUGUUAGGGGUUCG
AACCCUUGGUGCCGAAGUUAACACAUUAAGCACUCCGCCUGGGGAGUACGGUCGCAAGACUGAAACUCAAAGGAAUUGAC
GGGGACCCGCACAAGCAGUGGAGUAUGUGGUUUAAUUCGAAGCAACGCGAAGAACCUUACCAGGUCUUGACAUCAUCGAU
GCAGAGAUGUAUCUU-CCUUCGGG-GACAGGUGGUGCAUGGUUGUCGUCAGCUCGUGUCGUGAGAUGUUGGGUUAAGUCC
CGCAACGAGCGCAACCCUUAUAUUUAGUUGCCAGCAC-UUCGGGUGGGCACUCUAGAUAGACUGCCGGUGACAAACCGGA
GGAAGGUGGGGAUGACGUCAAAUCAUCAUGCCCCUUAUGACCUGGGCUACACACGUACUACAAUGGCCGGUACAACGGGC
UGCGAAAUCGCGAGAUGGAGCCAAUCCCAAAAAGCCGGUCUCAGUUCGGAUUGCAGGCUGCAACUCGCCUGCAUGAAGUC
GGAAUUGCUAGUAAUCGCGGAUCAGCAUGCCGCGGUGAAUACGUUCCCGGGUCUUGUACACACCGCCCGUCACACCACGA
GAGUUUAUAACACCCGAAGUCGGUGGGGUAACC-GCAA-GGAGCCAGCCGCCGAAGGUGGGAUAGAUGAUUGGGGUGAAG
UCGUAACAAGGUAGCCGUAUCGGAAGGUGCGGCUGGAUCACCUCCUUU--
>GCF_002240225.1|Paenibacillus_A_physcomitrellae (1484 aa)
#NAME?
GCGGACGGGUGAGUAACACGUAGGCAACCUGCCUGCAAGACUGGGAUAACUACCGGAAACGGUAGCUAAUACCGGAUACC
UCGCAUGAGGAAAGACGGCUGUCACUUGCGGAUGGGCCUGCGGCGCAUUAGCUAGUUGGUGAGGUAACGGCUCACCAAGG
CGACGAUGCGUAGCCGACCUGAGAGGGUGAACGGCCACACUGGGACUGAGACACGGCCCAGACUCCUACGGGAGGCAGCA
GUAGGGAAUCUUCCGCAAUGGGCGAAAGCCUGACGGAGCAACGCCGCGUGAGUGAUGAAGGUUUUCGGAUCGUAAAGCUC
UGUUGCCAGGGAAGAACGUCGGGUAGAGUAACUGCUACCCGAGUGACGGUACCUGAGCCCCGGCUAACUACGUGCCAGCA
GCCGCGGUAAUACGUAGGGGGCAAGCGUUGUCCGGAAUUAUUGGGCGUAAAGCGCGCGCAGGCGGCCAUUUAAGUCUGGU
GUUUAAUCCCGGGGCUCAACUCCGGGUC-GCACUGGAAACUGGGUGGCUUGAGUGCAGAAGAGGAAAGUGGAAUUCCACG
UGUAGCGGUGAAAUGCGUAGAGAUGUGGAGGAACACCAGUGGCGAAGGCGACUUUCUGGGCUGUAACUGACGCUGAGGCG
CGAAAGCGUGGGGAGCAAACAGGAUUAGAUACCCUGGUAGUCCACGCCGUAAACGAUGAAUGCUAGGUGUUAGGGGUUCG
AACCCUUGGUGCCGAAGUUAACACAUUAAGCAUUCCGCCUGGGGAGUACGGUCGCAAGACUGAAACUCAAAGGAAUUGAC
GGGGACCCGCACAAGCAGUGGAGUAUGUGGUUUAAUUCGAAGCAACGCGAAGAACCUUACCAGGUCUUGACAUCACCGGA
UCAGAGAUGGUCCUU-CCUUCGGG-GACAGGUGGUGCAUGGUUGUCGUCAGCUCGUGUCGUGAGAUGUUGGGUUAAGUCC
CGCAACGAGCGCAACCCUUGACUUUAGUUGCCAGCAGGUAAGGCUGGGCACUCUAGAGUGACUGCCGGUGACAAACCGGA
GGAAGGUGGGGAUGACGUCAAAUCAUCAUGCCCCUUAUGACCUGGGCUACACACGUACUACAAUGGCCGGUACAACGGGA
AGCGAAGGAGCGAUCUGGAGCGAAUCCUUAGAAGCCGGUCUCAGUUCGGAUUGCAGGCUGCAACUCGCCUGCAUGAAGUC
GGAAUUGCUAGUAAUCGCGGAUCAGCAUGCCGCGGUGAAUACGUUCCCGGGUCUUGUACACACCGCCCGUCACACCACGA
GAGUUUACAACACCCGAAGUCGGUGGGGUAACCCGCAAGGGGGCCAGCCGCCGAAGGUGGGGUAGACGAUUGGGGUGAAG
UCGUAACAAGGUAGCCGUAUCGGAAGGUGCGGCUGGAUCACCUCCUUU--
>GCF_003854965.1|Paenibacillus_sp003854965 (1303 aa)
--------------------------------------------------------------------------------
--------------------------------------------------------------------------------
#NAME?
CGACGAUGCGUAGCCGACCUGAGAGGGUGAACGGCCACACUGGGACUGAGACACGGCCCAGACUCCUACGGGAGGCAGCA
GUAGGGAAUCUUCCGCAAUGGGCGAAAGCCUGACGGAGCAACGCCGCGUGAGUGAUGAAGGUUUUCGGAUCGUAAAGCUC
UGUUGCCAGGGAAGAACGUCUUGUAGAGUAACUGCUACAAGAGUGACGGUACCUGAGCCCCGGCUAACUACGUGCCAGCA
GCCGCGGUAAUACGUAGGGGGCAAGCGUUGUCCGGAAUUAUUGGGCGUAAAGCGCGCGCAGGCGGCUGUUUAAGUCUGGU
GUUUAAACCAUGGGCUCAACCUGUGGUC-GCACUGGAAACUGGGCAGCUUGAGUGCAGAAGAGGAAAGUGGAAUUCCACG
UGUAGCGGUGAAAUGCGUAGAGAUGUGGAGGAACACCAGUGGCGAAGGCGACUUUCUGGGCUGUAACUGACGCUGAGGCG
CGAAAGCGUGGGGAGCAAACAGGAUUAGAUACCCUGGUAGUCCACGCCGUAAACGAUGAGUGCUAGGUGUUAGGGGUUCG
AACCCUUGGUGCCGAAGUUAACACAGUAAGCACUCCGCCUGGGGAGUACGGUCGCAAGACUGAAACUCAAAGGAAUUGAC
GGGGACCCGCACAAGCAGUGGAGUAUGUGGUUUAAUUCGAAGCAACGCGAAGAACCUUACCAGGUCUUGACAUCAAUAUC
CUAGAGAUAGGGUAGGCCUUCGGGAGACAGGUGGUGCAUGGUUGUCGUCAGCUCGUGUCGUGAGAUGUUGGGUUAAGUCC
CGCAACGAGCGCAACCCUUGACUUUAGUUGCCAGCAGGUAAGGCUGGGCACUCUAGAGUGACUGCCGGUGACAAACCGGA
GGAAGGUGGGGAUGACGUCAAAUCAUCAUGCCCCUUAUGACCUGGGCUACACACGUACUACAAUGGCCGGUACAACGGGA
AGCGAAGCCGCGAGGUGGAGCCAAUCUUAUAAAGCCGGUCUCAGUUCGGAUUGCAGGCUGCAACUCGCCUGCAUGAAGUC
GGAAUUGCUAGUAAUCGCGGAUCAGCAUGCCGCGGUGAAUACGUUCCCGGGUCUUGUACACACCGCCCGUCACACCACGA
GAGUUUACAACACCCGAAGUCGGUGGGGUAACCCGCAAGGGAGCCAGCCGCCGAAGGUGGGGUAGAUGAUUGGGGUGAAG
UCGUAACAAGGUAGCCGUAUCGGAAGGUGCGGCUGGAUCACCUCCUUU--
>GCF_001280595.1|Paenibacillus_xylanivorans (1481 aa)
#NAME?
GCGGACGGGUGAGUAACACGUAGGCAACCUGCCCUCAAGUUUGGGACAACUACCGGAAACGGUAGCUAAUACCGAAUAGU
UCACCUGAAGAAAGACGGCUGUCACUUGGGGAUGGGCCUGCGGCGCAAUAGCUAGUUGGUGGGGUAACGGCUCACCAAGG
CGACGAUGCGUAGCCGACCUGAGAGGUUGAUCGGCCACACUGGGACUGAGACACGGCCCAGACUCCUACGGGAGGCAGCA
GUAGGGAAUCUUCCGCAAUGGGCGAAAGCCUGACGGAGCAAUGCCGCGUGAGUGAUGAAGGUUUUCGGAUCGUAAAGCUC
UGUUGCCAGGGAAGAACGCUUGGGAGAGUAACUGCUCUCAAGGUGACGGUACCUGAGCCCCGGCUAACUACGUGCCAGCA
GCCGCGGUAAUACGUAGGGGGCAAGCGUUGUCCGGAAUUAUUGGGCGUAAAGCGCGCGCAGGCGGUCAUUUAAGUCUGGU
GUUUAAUCCCGGGGCUCAACCCCGGAUC-GCACUGGAAACUGGGUGACUUGAGUGCAGAAGAGGAGAGUGGAAUUCCACG
UGUAGCGGUGAAAUGCGUAGAUAUGUGGAGGAACACCAGUGGCGAAGGCGACUCUCUGGGCUGUAACUGACGCUGAGGCG
CGAAAGCGUGGGGAGCAAACAGGAUUAGAUACCCUGGUAGUCCACGCCGUAAACGAUGAGUGCUAGGUGUUAGGGGUUCG
AACCCUUGGUGCCGAAGUUAACACAUUAAGCACUCCGCCUGGGGAGUACGGUCGCAAGACUGAAACUCAAAGGAAUUGAC
GGGGACCCGCACAAGCAGUGGAGUAUGUGGUUUAAUUCGAAGCAACGCGAAGAACCUUACCAGGUCUUGACAUCAUCGGU
ACAGAGAUGUAUCUU-CCUUCGGG-GACAGGUGGUGCAUGGUUGUCGUCAGCUCGUGUCGUGAGAUGUUGGGUUAAGUCC
CGCAACGAGCGCAACCCUUGAUCUUAGUUGCCAGCAC-UUCGGGUGGGCACUCUAAGGUGACUGCCGGUGACAAACCGGA
GGAAGGUGGGGAUGACGUCAAAUCAUCAUGCCCCUUAUGACCUGGGCUACACACGUACUACAAUGGCCGGUACAACGGGC
UGUGAAGCCGCGAGGUGGAACGAAUCCUAAAAAGCCGGUCUCAGUUCGGAUUGCAGGCUGCAACUCGCCUGCAUGAAGUC
GGAAUUGCUAGUAAUCGCGGAUCAGCAUGCCGCGGUGAAUACGUUCCCGGGUCUUGUACACACCGCCCGUCACACCACGA
GAGUUUAUAACACCCGAAGUCGGUGGGGUAACC-GCAA-GGAGCCAGCCGCCGAAGGUGGGAUAGAUGAUUGGGGUGAAG
UCGUAACAAGGUAGCCGUAUCGGAAGGUGCGGCUGGAUCACCUCCUUU--
>GCF_002968835.1|Paenibacillus_sp002968835 (1481 aa)
#NAME?
GCGGACGGGUGAGUAACACGUAGGCAACCUGCCCUCAAGUUUGGGACAACUACCGGAAACGGUAGCUAAUACCGAAUAAU
UCUCCUGAAGAAAGACGGCUGUCACUUGGGGAUGGGCCUGCGGCGCAUUAGCUAGUUGGUGAGGUAACGGCUCACCAAGG
CGACGAUGCGUAGCCGACCUGAGAGGGUGAUCGGCCACACUGGGACUGAGACACGGCCCAGACUCCUACGGGAGGCAGCA
GUAGGGAAUCUUCCGCAAUGGGCGAAAGCCUGACGGAGCAAUGCCGCGUGAGUGAUGAAGGUUUUCGGAUCGUAAAGCUC
UGUUGCCAGGGAAGAACGCUUGGGAGAGUAACUGCUCUCAAGGUGACGGUACCUGAGCCCCGGCUAACUACGUGCCAGCA
GCCGCGGUAAUACGUAGGGGGCAAGCGUUGUCCGGAAUUAUUGGGCGUAAAGCGCGCGCAGGCGGUCAUUUAAGUCUGGU
GUUUAAUCCCGGGGCUCAACCCCGGAUC-GCACUGGAAACUGGGUGACUUGAGUGCAGAAGAGGAGAGUGGAAUUCCACG
UGUAGCGGUGAAAUGCGUAGAUAUGUGGAGGAACACCAGUGGCGAAGGCGACUCUCUGGGCUGUAACUGACGCUGAGGCG
CGAAAGCGUGGGGAGCAAACAGGAUUAGAUACCCUGGUAGUCCACGCCGUAAACGAUGAGUGCUAGGUGUUAGGGGUUCG
AACCCUUGGUGCCGAAGUUAACACAUUAAGCACUCCGCCUGGGGAGUACGGUCGCAAGACUGAAACUCAAAGGAAUUGAC
GGGGACCCGCACAAGCAGUGGAGUAUGUGGUUUAAUUCGAAGCAACGCGAAGAACCUUACCAGGUCUUGACAUCAUCGAU
GCAGAGAUGUAUCUU-CCUUCGGG-GACAGGUGGUGCAUGGUUGUCGUCAGCUCGUGUCGUGAGAUGUUGGGUUAAGUCC
CGCAACGAGCGCAACCCUUAUAUUUAGUUGCCAGCAC-UUCGGGUGGGCACUCUAGAUAGACUGCCGGUGACAAACCGGA
GGAAGGUGGGGAUGACGUCAAAUCAUCAUGCCCCUUAUGACCUGGGCUACACACGUACUACAAUGGCCAGUACAACGGGC
UGCGAAAUCGCGAGAUGGAGCCAAUCCCAAAAAGCUGGUCUCAGUUCGGAUUGCAGGCUGCAACUCGCCUGCAUGAAGUC
GGAAUUGCUAGUAAUCGCGGAUCAGCAUGCCGCGGUGAAUACGUUCCCGGGUCUUGUACACACCGCCCGUCACACCACGA
GAGUUUAUAACACCCGAAGUCGGUGGGGUAACC-GCAA-GGAGCCAGCCGCCGAAGGUGGGAUAGAUGAUUGGGGUGAAG
UCGUAACAAGGUAGCCGUAUCGGAAGGUGCGGCUGGAUCACCUCCUUU--
>GCF_000758705.1|Paenibacillus_graminis (1484 aa)
#NAME?
GCGGACGGGUGAGUAACACGUAGGCAACCUACCCUCUAGACUGGGAUAACUACCGGAAACGGUAGCUAAUACCGGAUAAC
CCUCCUGGGGAAAGGCGGCUGCUGCUAGAGGAUGGGCCUGCGGCGCAUUAGCUAGUUGGUGGGGUAACGGCCUACCAAGG
CGACGAUGCGUAGCCGACCUGAGAGGGUGAACGGCCACACUGGGACUGAGACACGGCCCAGACUCCUACGGGAGGCAGCA
GUAGGGAAUCUUCCGCAAUGGGCGAAAGCCUGACGGAGCAACGCCGCGUGAGUGAUGAAGGUUUUCGGAUCGUAAAGCUC
UGUUGCCAGGGAAGAACGUCCGGUAGAGUAACUGCUGCCGGAGUGACGGUACCUGAGCCCCGGCUAACUACGUGCCAGCA
GCCGCGGUAAUACGUAGGGGGCAAGCGUUGUCCGGAAUUAUUGGGCGUAAAGCGCGCGCAGGCGGCUAUUUAAGUCUGGU
GUUUAAACCUUGGGCUCAACCUGGGGUC-GCACUGGAAACUGGGUGGCUUGAGUACAGAAGAGGAAAGUGGAAUUCCACG
UGUAGCGGUGAAAUGCGUAGAGAUGUGGAGGAACACCAGUGGCGAAGGCGACUUUCUGGGCUGUAACUGACGCUGAGGCG
CGAAAGCGUGGGGAGCAAACAGGAUUAGAUACCCUGGUAGUCCACGCCGUAAACGAUGAGUGCUAGGUGUUAGGGGUUCG
AACCCUUGGUGCCGAAGUUAACACAGUAAGCACUCCGCCUGGGGAGUACGGUCGCAAGACUGAAACUCAAAGGAAUUGAC
GGGGACCCGCACAAGCAGUGGAGUAUGUGGUUUAAUUCGAAGCAACGCGAAGAACCUUACCAGGUCUUGACAUCAACGAA
GCAGAGAUGCAUUAGGCCUUCGGGAGACAGGUGGUGCAUGGUUGUCGUCAGCUCGUGUCGUGAGAUGUUGGGUUAAGUCC
CGCAACGAGCGCAACCCUUGACUUUAGUUGCCAGCAGGUAAGGCUGGGCACUCUAGAGUGACUGCCGGUGACAAACCGGA
GGAAGGUGGGGAUGACGUCAAAUCAUCAUGCCCCUUAUGACCUGGGCUACACACGUACUACAAUGGCCGGUACAACGGGA
AGCGAAGCCGCGAGGUGGAGCCAAUCCCAGAAAGCCGGUCUCAGUUCGGAUUGCAGGCUGCAACUCGCCUGCAUGAAGUC
GGAAUUGCUAGUAAUCGCGGAUCAGCAUGCCGCGGUGAAUACGUUCCCGGGUCUUGUACACACCGCCCGUCACACCACGA
GAGUUUACAACACCCGAAGUCGGUGGGGUAACCCGCAAGGGGGCCAGCCGCCGAAGGUGGGGUAGAUGAUUGGGGUGAAG
UCGUAACAAGGUAGCCGUAUCGGAAGGUGCGGCUGGAUCACCUCCUUU--
>GCF_002077155.1|Sporosarcina_sp002077155 (1484 aa)
#NAME?
GCGGACGGGUGAGUAACACGUGGGCAACCUGCCCUUCAGAUGGGGAUAACUCCGGGAAACCGGGGCUAAUACCGAAUAAU
UCGCAUGAAGAAAGACGGCUGUCACUGAAGGAUGGGCCCGCGGCGCAUUAGCUAGUUGGUGGGGUAACGGCCUACCAAGG
CGACGAUGCGUAGCCGACCUGAGAGGGUGAUCGGCCACACUGGGACUGAGACACGGCCCAGACUCCUACGGGAGGCAGCA
GUAGGGAAUCUUCCACAAUGGACGAAAGUCUGAUGGAGCAAUGCCGCGUGAGUGAAGAAGGUUUUCGGAUCGUAAAGCUC
UGUUGUAAGGGAAGAACAAGUACAGGAGUAACUGCCUGUACCUUGACGGUACCUUAGCCACGGCUAACUACGUGCCAGCA
GCCGCGGUAAUACGUAGGUGGCAAGCGUUGUCCGGAAUUAUUGGGCGUAAAGCGCGCGCAGGCGGUCCUUUAAGUCUGAU
GUGAAAGCCCACGGCUCAACCGUGGAGGGUCAUUGGAAACUGGAGGACUUGAGUACAGAAGAGGAAAGCGGAAUUCCACG
UGUAGCGGUGAAAUGCGUAGAGAUGUGGAGGAACACCAGUGGCGAAGGCGGCUUUCUGGUCUGUAACUGACGCUGAGGCG
CGAAAGCGUGGGGAGCAAACAGGAUUAGAUACCCUGGUAGUCCACGCCGUAAACGAUGAGUGCUAAGUGUUAGGGGGUCC
GCCCCUUAGUGCUGCAGCUAACGCAUUAAGCACUCCGCCUGGGGAGUACGGCCGCAAGGCUGAAACUCAAAGGAAUUGAC
GGGGACCCGCACAAGCGGUGGAGCAUGUGGUUUAAUUCGAAGCAACGCGAAGAACCUUACCAGGUCUUGACAUCACCGGC
AUGGAGACAUGCCUUCCCUUCGGGGGACAGGUGGUGCAUGGUUGUCGUCAGCUCGUGUCGUGAGAUGUUGGGUUAAGUCC
CGCAACGAGCGCAACCCUUAAUCUUAGUUGCCAUCA-UUCAGU-UGGGCACUCUAAGGUGACUGCCGGUGACAAACCGGA
GGAAGGUGGGGAUGACGUCAAAUCAUCAUGCCCCUUAUGACCUGGGCUACACACGUGCUACAAUGGACGAUACAGAGGGC
UGCAAACCCGCGAGGGGGAGCCAAUCCCACAAAAUCGUUCCCAGUUCGGAUUGCAGGCUGCAACUCGCCUGCAUGAAGCC
GGAAUCGCUAGUAAUCGUGGAUCAGCAUGCCACGGUGAAUACGUUCCCGGGUCUUGUACACACCGCCCGUCACACCACGA
GAGUUUGUAACACCCGAAGUCGGUGGGGUAACCCGUACGGGAGCCAGCCGCCGAAGGUGGGACAGAUGAUUGGGGUGAAG
UCGUAACAAGGUAGCCGUAUCGGAAGGUGCGGCUGGAUCACCUCCUUU--
>GCF_018966525.1|Paenibacillus_sophorae (1486 aa)
#NAME?
GCGGACGGGUGAGUAACACGUAGGCAACCUGCCCCUUGAACUGGGAUAACUACCGGAAACGGUAGCUAAUACCGGAUAAG
GCACCUGCUGAAAGGCGGCUGCUGUCAAGAGAUGGGCCUGCGGCGCAUUAGCUAGUUGGUGGGGUAACGGCUCACCAAGG
CGACGAUGCGUAGCCGACCUGAGAGGGUGAACGGCCACACUGGGACUGAGACACGGCCCAGACUCCUACGGGAGGCAGCA
GUAGGGAAUCUUCCGCAAUGGGCGAAAGCCUGACGGAGCAACGCCGCGUGAGUGAUGAAGGUUUUCGGAUCGUAAAGCUC
UGUUGCCAGGGAAGAACGUCUUGUAGAGUAACUGCUACAAGAGUGACGGUACCUGAGCCCCGGCUAACUACGUGCCAGCA
GCCGCGGUAAUACGUAGGGGGCAAGCGUUGUCCGGAAUUAUUGGGCGUAAAGCGCGCGCAGGCGGCUGUUUAAGUCUGGU
GUUUAAACCAUGGGCUCAACCUGUGGUC-GCACUGGAAACUGGGCAGCUUGAGUGCAGAAGAGGAAAGUGGAAUUCCACG
UGUAGCGGUGAAAUGCGUAGAGAUGUGGAGGAACACCAGUGGCGAAGGCGACUUUCUGGGCUGUAACUGACGCUGAGGCG
CGAAAGCGUGGGGAGCAAACAGGAUUAGAUACCCUGGUAGUCCACGCCGUAAACGAUGAGUGCUAGGUGUUAGGGGUUCG
AACCCUUGGUGCCGAAGUUAACACAGUAAGCACUCCGCCUGGGGAGUACGGUCGCAAGACUGAAACUCAAAGGAAUUGAC
GGGGACCCGCACAAGCAGUGGAGUAUGUGGUUUAAUUCGAAGCAACGCGAAGAACCUUACCAGGUCUUGACAUCAAUACG
UUAGAGAUAGCGUAGGCCUUCGGGAGACAGGUGGUGCAUGGUUGUCGUCAGCUCGUGUCGUGAGAUGUUGGGUUAAGUCC
CGCAACGAGCGCAACCCUUGACUUUAGUUGCCAGCAGGUAAAGCUGGGCACUCUAGAGUGACUGCCGGUGACAAACCGGA
GGAAGGUGGGGAUGACGUCAAAUCAUCAUGCCCCUUAUGACCUGGGCUACACACGUACUACAAUGGCCGGUACAACGGGA
AGCGAAGCCGCGAGGUGGAGCCAAUCUUAUAAAGCCGGUCUCAGUUCGGAUUGCAGGCUGCAACUCGCCUGCAUGAAGUC
GGAAUUGCUAGUAAUCGCGGAUCAGCAUGCCGCGGUGAAUACGUUCCCGGGUCUUGUACACACCGCCCGUCACACCACGA
GAGUUUACAACACCCGAAGUCGGUGGGGUAACCCGCAAGGGAGCCAGCCGCCGAAGGUGGGGUAGAUGAUUGGGGUGAAG
UCGUAACAAGGUAGCCGUAUCGGAAGGUGCGGCUGGAUCACCUCCUUU--
>GCF_000316035.1|Paenibacillus_sp000316035 (1481 aa)
#NAME?
GCGGACGGGUGAGUAACACGUAGGCAACCUGCCCUCAAGUUUGGGACAACUACCGGAAACGGUAGCUAAUACCGAAUAGU
UCGCCUGAAGAAAGACGGCUGUCACUUGGGGAUGGGCCUGCGGCGCAUUAGCUAGUUGGUGAGGUAACGGCUCACCAAGG
CGACGAUGCGUAGCCGACCUGAGAGGGUGAUCGGCCACACUGGGACUGAGACACGGCCCAGACUCCUACGGGAGGCAGCA
GUAGGGAAUCUUCCGCAAUGGGCGAAAGCCUGACGGAGCAAUGCCGCGUGAGUGAUGAAGGUUUUCGGAUCGUAAAGCUC
UGUUGCCAGGGAAGAACGCUUGGGAGAGUAACUGCUCUCAAGGUGACGGUACCUGAGCCCCGGCUAACUACGUGCCAGCA
GCCGCGGUAAUACGUAGGGGGCAAGCGUUGUCCGGAAUUAUUGGGCGUAAAGCGCGCGCAGGCGGUCAUUUAAGUCUGGU
GUUUAAUCCCGGGGCUCAACCCCGGAUC-GCACUGGAAACUGGGUGACUUGAGUGCAGAAGAGGAGAGUGGAAUUCCACG
UGUAGCGGUGAAAUGCGUAGAUAUGUGGAGGAACACCAGUGGCGAAGGCGACUCUCUGGGCUGUAACUGACGCUGAGGCG
CGAAAGCGUGGGGAGCAAACAGGAUUAGAUACCCUGGUAGUCCACGCCGUAAACGAUGAGUGCUAGGUGUUAGGGGUUCG
AACCCUUGGUGCCGAAGUUAACACAUUAAGCACUCCGCCUGGGGAGUACGGUCGCAAGACUGAAACUCAAAGGAAUUGAC
GGGGACCCGCACAAGCAGUGGAGUAUGUGGUUUAAUUCGAAGCAACGCGAAGAACCUUACCAGGUCUUGACAUCAUCGAU
GCAGAGAUGUAUCUU-CCUUCGGG-GACAGGUGGUGCAUGGUUGUCGUCAGCUCGUGUCGUGAGAUGUUGGGUUAAGUCC
CGCAACGAGCGCAACCCUUAUAUUUAGUUGCCAGCAC-UUCGGGUGGGCACUCUAGAUAGACUGCCGGUGACAAACCGGA
GGAAGGUGGGGAUGACGUCAAAUCAUCAUGCCCCUUAUGACCUGGGCUACACACGUACUACAAUGGCCGGUACAACGGGC
UGCGAAAUCGCGAGAUGGAGCCAAUCCCAAAAAGCCGGUCUCAGUUCGGAUUGCAGGCUGCAACUCGCCUGCAUGAAGUC
GGAAUUGCUAGUAAUCGCGGAUCAGCAUGCCGCGGUGAAUACGUUCCCGGGUCUUGUACACACCGCCCGUCACACCACGA
GAGUUUAUAACACCCGAAGUCGGUGGGGUAACC-GCAA-GGAGCCAGCCGCCGAAGGUGGGAUAGAUGAUUGGGGUGAAG
UCGUAACAAGGUAGCCGUAUCGGAAGGUGCGGCUGGAUCACCUCCUUU--
>GCF_000758685.1|Paenibacillus_stellifer (1486 aa)
#NAME?
GCGGACGGGUGAGUAACACGUAGGCAACCUGCCCUUCAGACUGGGAUAACUACCGGAAACGGUAGCUAAUACCGGAUAAU
UCGCCUGAAGAAAGACGGCUGUUACUGAGGGAUGGGCCUGCGGCGCAUUAGCUAGUUGGUGGGGUAACGGCUCACCAAGG
CGACGAUGCGUAGCCGACCUGAGAGGGUGAACGGCCACACUGGGACUGAGACACGGCCCAGACUCCUACGGGAGGCAGCA
GUAGGGAAUCUUCCGCAAUGGGCGAAAGCCUGACGGAGCAACGCCGCGUGAGUGAUGAAGGUUUUCGGAUCGUAAAGCUC
UGUUGCCAGGGAAGAACGUUCUCUAGAGUAACUGCUAGAGAAGUGACGGUACCUGAGCCCCGGCUAACUACGUGCCAGCA
GCCGCGGUAAUACGUAGGGGGCAAGCGUUGUCCGGAAUUAUUGGGCGUAAAGCGCGCGCAGGCGGCGAUUUAAGUCUGGU
GUUUAAACCAUGGGCUCAACCUGUGGUC-GCAUCGGAAACUGGAUGGCUUGAGUGCAGAAGAGGAAAGUGGAAUUCCACG
UGUAGCGGUGAAAUGCGUAGAGAUGUGGAGGAACACCAGUGGCGAAGGCGACUUUCUGGGCUGUAACUGACGCUGAGGCG
CGAAAGCGUGGGGAGCAAACAGGAUUAGAUACCCUGGUAGUCCACGCCGUAAACGAUGAGUGCUAGGUGUUAGGGGUUCG
AACCCUUGGUGCCGAAGUUAACACAGUAAGCACUCCGCCUGGGGAGUACGGUCGCAAGACUGAAACUCAAAGGAAUUGAC
GGGGACCCGCACAAGCAGUGGAGUAUGUGGUUUAAUUCGAAGCAACGCGAAGAACCUUACCAGGUCUUGACAUCAAUACG
UUAGAGAUAGCGUAGGCCUUCGGGAGACAGGUGGUGCAUGGUUGUCGUCAGCUCGUGUCGUGAGAUGUUGGGUUAAGUCC
CGCAACGAGCGCAACCCUUGACUUUAGUUGCCAGCAGGUCAGGCUGGGCACUCUAGAGUGACUGCCGGUGACAAACCGGA
GGAAGGUGGGGAUGACGUCAAAUCAUCAUGCCCCUUAUGACCUGGGCUACACACGUACUACAAUGGCCGGUACAACGGGA
AGCGAAACCGCGAGGUGGAGCCAAUCUUAUAAAGCCGGUCUCAGUUCGGAUUGCAGGCUGCAACUCGCCUGCAUGAAGUC
GGAAUUGCUAGUAAUCGCGGAUCAGCAUGCCGCGGUGAAUACGUUCCCGGGUCUUGUACACACCGCCCGUCACACCACGA
GAGUUUACAACACCCGAAGUCGGUGGGGUAACCCGCAAGGGAGCCAGCCGCCGAAGGUGGGGUAGAUGAUUGGGGUGAAG
UCGUAACAAGGUAGCCGUAUCGGAAGGUGCGGCUGGAUCACCUCCUUU--
>GCF_003217775.1|Paenibacillus_AB_flagellatus (1446 aa)
#NAME?
GCGGACGGGUGAGUAACACGUAGGCAACCUGCCCGUAAGACCGGGAUAACGUUCGGAAACGAACGCUAAUACCGGAUAGG
AGGCAUCUUGAAAGGCGGCUGCCACUUACGGAUGGGCCUGCGGCGCAUUAGCUAGUUGGCGGGGUAACGGCCCACCAAGG
CGACGAUGCGUAGCCGACCUGAGAGGGUGAUUGGCCACACUGGGACUGAGACACGGCCCAGACUCCUACGGGAGGCAGCA
GUAGGGAAUCUUCCGCAAUGGGCGAAAGCCUGACGGAGCAACGCCGCGUGAGUGAUGAAGGUUUUCGGAUCGUAAAGCUC
UGUUGCCAGAGAAGAACAGUGCGGAGAGUAACUGCUCCGCAUGUGACGGUAUCUGAGCCCCGGCUAACUACGUGCCAGCA
GCCGCGGUAAUACGUAGGGGGCAAGCGUUGUCCGGAAUUAUUGGGCGUAAAGCGCGCGCAGGCGGCGAUUUAAGUCUGGU
GUUUAAGCCCGGGGCUCAACCCCGGUUC-GCACUGGAAACUGGAUGGCUUGAGUGCAGGAGAGGGAAGUGGAAUUCCACG
UGUAGCGGUGAAAUGCGUAGAGAUGUGGAGGAACACCAGUGGCGAAGGCGACUUCCUGGCCUGUAACUGACGCUGAGGCG
CGAAAGCGUGGGGAGCAAACAGGAUUAGAUACCCUGGUAGUCCACGCCGUAAACGAUGAGUGCUAGGUGUUAGGGGUUCG
AACCCUUGGUGCCGAAGUCAACACAGUAAGCACUCCGCCUGGGGAGUACGGUCGCAAGACUGAAACUCAAAGGAAUUGAC
GGGGACCCGCACAAGCAGUGGAGUAUGUGGUUUAAUUCGAAGCAACGCGAAGAACCUUACCAGGUCUUGACAUCAAUGUC
CCAGAGAUGGGGCAGGCCUUCGGGAGACAGGUGGUGCAUGGUUGUCGUCAGCUCGUGUCGUGAGAUGUUGGGUUAAGUCC
CGCAACGAGCGCAACCCUUGAUCUUAGUUGCCAGCAC-CUUGGGUGGGCACUCUAGGAUGACUGCCGGUGACAAACCGGA
GGAAGGCGGGGAUGACGUCAAAUCAUCAUGCCCCUUAUGACCUGGGCUACACACGUACUACAAUGGCCGGUACAACGGGC
AGCGAAGCCGCGAGGCGGAGCCAAUCCUUAAAAGCCGGUCUCAGUUCGGAUUGCAGGCUGCAACUCGCCUGCAUGAAGUC
GGAAUUGCUAGUAAUCGCGGAUCAGCAUGCCGCGGUGAAUACGUUCCCGGGUCUUGUACACACCGCCCGUCACACCACGA
GAGUUUACAACACCCGAAGUCGGUGAGGUAACC-GCAA-GGGGCCAGCCGCCGAAGGUGGGGUAGAUGAUUGGGGUGAAG
UCGUAACAAGGUAACCGU--------------------------------
>GCF_003626695.1|Paenibacillus_AB_ginsengarvi (1465 aa)
#NAME?
GCGGACGGGUGAGUAACACGUAGGCAACCUGCCCGUAAGUCUGGGAUAACUAUCGGAAACGAUAGCUAAUACCGGAUACA
ACGCAUGUUGAAAGGCGGCUGCCACUUACGGAUGGGCCUGCGGCGCAUUAGCUAGUAGGCGGGGUAACGGCCCACCUAGG
CGACGAUGCGUAGCCGACCUGAGAGGGUGAUCGGCCACACUGGGACUGAGACACGGCCCAGACUCCUACGGGAGGCAGCA
GUAGGGAAUCUUCCGCAAUGGGCGAAAGCCUGACGGAGCAACGCCGCGUGAGUGAUGAAGGUUUUCGGAUCGUAAAGCUC
UGUUGCCAGAGAAGAACGCCGAGGAGAGUAACUGCUCUUCGGGUGACGGUAUCUGAGCCCCGGCUAACUACGUGCCAGCA
GCCGCGGUAAUACGUAGGGGGCAAGCGUUGUCCGGAAUUAUUGGGCGUAAAGCGCGCGCAGGCGGCUGUUUAAGUCUGGU
GUUUAAGCCCGGGGCUCAACCCCGGUUC-GCACUGGAAACUGGAUGGCUUGAGUGCAGGAGAGGGAAGUGGAAUUCCACG
UGUAGCGGUGAAAUGCGUAGAGAUGUGGAGGAACACCAGUGGCGAAGGCGACUUCCUGGCCUGUAACUGACGCUGAGGCG
CGAAAGCGUGGGGAGCAAACAGGAUUAGAUACCCUGGUAGUCCACGCCGUAAACGAUGAGUGCUAGGUGUUAGGGGUUCG
AACCCUUGGUGCCGAAGUAAACACAGUAAGCACUCCGCCUGGGGAGUACGGUCGCAAGACUGAAACUCAAAGGAAUUGAC
GGGGACCCGCACAAGCAGUGGAGUAUGUGGUUUAAUUCGAAGCAACGCGAAGAACCUUACCAGGUCUUGACAUCAAUAUC
CUAGAGAUAGGGUAGGCCUUCGGGAGACAGGUGGUGCAUGGUUGUCGUCAGCUCGUGUCGUGAGAUGUUGGGUUAAGUCC
CGCAACGAGCGCAACCCUUGAUUUUAGUUGCCAGCAC-UUCGGGUGGGCACUCUAGAAUGACUGCCGGUGACAAACCGGA
GGAAGGCGGGGAUGACGUCAAAUCAUCAUGCCCCUUAUGACCUGGGCUACACACGUACUACAAUGGCCGGUACAACGGGC
CGCGAAGCCGCGAGGUGGAGCCAAUCCUAAAAAGCCGGUCUCAGUUCGGAUUGCAGGCUGCAACUCGCCUGCAUGAAGUC
GGAAUUGCUAGUAAUCGCGGAUCAGCAUGCCGCGGUGAAUACGUUCCCGGGUCUUGUACACACCGCCCGUCACACCACGA
GAGUUUACAACACCCGAAGUCGGUGAGGUAACC-GCAA-GGGGCCAGCCGCCGAAGGUGGGGUAGAUGAUUGGGGUGAAG
UCGUAACAAGGUAGCCGUAUCGGAAGGUGCGGCUGGAUCACCUCCUUU--
>GCF_003952225.1|Paenibacillus_Z_albus (1483 aa)
#NAME?
GCGGACGGGUGAGUAACACGUAGGCAACCUGCCUGUAAGACCGGGAUAACAUUCGGAAACGGAUGCUAAUACCGGAUAUG
CUGCAUGGCGAAAGACGGCUGUCACUUACAGAUGGGCCUGCGGUGCAUUAGCUAGUUGGUGGGGUAACGGCUCACCAAGG
CGACGAUGCAUAGCCGACCUGAGAGGGUGAUCGGCCACACUGGGACUGAGACACGGCCCAGACUCCUACGGGAGGCAGCA
GUAGGGAAUCUUCCGCAAUGGACGAAAGUCUGACGGAGCAACGCCGCGUGAGUGAUGAAGGUUUUCGGAUCGUAAAGCUC
UGUUGCCAGGGAAGAACAGCUAGGCGAGUAACUGCGCUUAGAAUGACGGUACCUGAGCCCCGGCUAACUACGUGCCAGCA
GCCGCGGUAAUACGUAGGGGGCAAGCGUUGUCCGGAAUUAUUGGGCGUAAAGCGCGCGCAGGCGGCUUUGUAAGUCUAGU
GUUUAAUCUCGGAGCUCAACUCCGAUUC-GCACCGGAAACUGCAAGGCUUGAGUACAGAAGAGGAAAGUGGAAUUCCACG
UGUAGCGGUGAAAUGCGUAGAGAUGUGGAGGAACACCAGUGGCGAAGGCGACUUUCUGGGCUGUAACUGACGCUGAGGCG
CGAAAGCGUGGGGAGCAAACAGGAUUAGAUACCCUGGUAGUCCACGCCGUAAACGAUGAAUGCUAGGUGUUAGGGGUUCG
AACCCUUGGUGCCGAAGUUAACACAUUAAGCAUUCCGCCUGGGGAGUACGCUCGCAAGAGUGAAACUCAAAGGAAUUGAC
GGGGACCCGCACAAGCAGUGGAGUAUGUGGUUUAAUUCGAAGCAACGCGAAGAACCUUACCAGCUCUUGACAUCAAAGCA
GCAGAGAUGUUGCCC-UCUUCGGA-GACAGGUGGUGCAUGGUUGUCGUCAGCUCGUGUCGUGAGAUGUUGGGUUAAGUCC
CGCAACGAGCGCAACCCUUGAUCUUAGUUGCCAGCAA-UUCGGUUGGGCACUCUAAGGUGACUGCCGGUGACAAACCGGA
GGAAGGUGGGGAUGACGUCAAAUCAUCAUGCCCCUUAUGAGCUGGGCUACACACGUACUACAAUGGUCGGUACAACGGGA
AGCGAAGCCGCGAGGUGGAGCCAAUCCUAUAAAGCCGAUCUCAGUUCGGAUUGCAGGCUGCAACUCGCCUGCAUGAAGUC
GGAAUUGCUAGUAAUCGCGGAUCAGCAUGCCGCGGUGAAUACGUUCCCGGGUCUUGUACACACCGCCCGUCACACCACGA
GAGUUUACAACACCCGAAGUCGGUGGGGUAACCCGCAAGGGAGCCAGCCGCCGAAGGUGGGGUAGAUGAUUGGGGUGAAG
UCGUAACAAGGUAGCCGUAUCGGAAGGUGCGGCUGGAUCACCUCCUUU--
>GCF_001399685.1|Paenibacillus_G_sp001399685 (1361 aa)
--------------------------------------------------------------------------------
#NAME?
UCGCAUGAGGAAACACGGCUGUGGCUUACAGAUGGGCCUGCGGCGCAUUAGCUAGUUGGUGGGGUAACGGCUCACCAAGG
CGACGAUGCGUAGCCGACCUGAGAGGGUGAUCGGCCACACUGGGACUGAGACACGGCCCAGACUCCUACGGGAGGCAGCA
GUAGGGAAUCUUCCGCAAUGGACGCAAGUCUGACGGAGCAACGCCGCGUGAGUGAUGAAGGUUUUCGGAUCGUAAAGCUC
UGUUGCCAGGGAAGAACGUCGCGGAGAGUAACUGCUCUGCGAAUGACGGUACCUGAGCCCCGGCUAACUACGUGCCAGCA
GCCGCGGUAAUACGUAGGGGGCAAGCGUUGUCCGGAAUUAUUGGGCGUAAAGCGCGCGCAGGCGGCCGCUUAAGUCUGGU
GUUUAAGCCCGGGGCUCAACCUCGGUUC-GCACUGGAAACUGGGCGGCUUGAGUGCAGGAGAGGAAAGCGGAAUUCCACG
UGUAGCGGUGAAAUGCGUAGAGAUGUGGAGGAACACCAGUGGCGAAGGCGGCUUUCUGGCCUGUAACUGACGCUGAGGCG
CGAAAGCGUGGGGAGCAAACAGGAUUAGAUACCCUGGUAGUCCACGCCGUAAACGAUGAGUGCUAGGUGUUAGGGGUUCG
AACCCUUGGUGCCGAAGUAAACACAAUAAGCACUCCGCCUGGGGAGUACGCUCGCAAGAGUGAAACUCAAAGGAAUUGAC
GGGGACCCGCACAAGCAGUGGAGUAUGUGGUUUAAUUCGAAGCAACGCGAAGAACCUUACCAGGUCUUGACAUCAAUAUC
CUAGAGAUAGGGUAGGCCUUCGGGAGACAGGUGGUGCAUGGUUGUCGUCAGCUCGUGUCGUGAGAUGUUGGGUUAAGUCC
CGCAACGAGCGCAACCCUUGAACUUAGUUGCCAGCA-UUGAGU-UGGGCACUCUAAGUUGACUGCCGGUGACAAACCGGA
GGAAGGUGGGGAUGACGUCAAAUCAUCAUGCCCCUUAUGACCUGGGCUACACACGUACUACAAUGGCCGGUACAACGGGA
AGCGAAGUCGCGAGAUGGAGCCAAUCCUAAAAAGCCGGUCUCAGUUCGGAUUGCAGGCUGCAACUCGCCUGCAUGAAGUC
GGAAUUGCUAGUAAUCGCGGAUCAGCAUGCCGCGGUGAAUACGUUCCCGGGUCUUGUACACACCGCCCGUCACACCACGA
GAGUUUACAACACCCGAAGUCGGUGGGGUAACC-GCAA-GGAGCCAGCCGCCGAAGGUGGGGUAGAUGAUUGGGGUGAAG
UCGUAACAAGGUAGCCGUAUCGGAAGGUGCGGCUGGAUCACCUCCUUU--
>GCF_014844075.1|Paenibacillus_sp014844075 (1481 aa)
#NAME?
GCGGACGGGUGAGUAACACGUAGGCAACCUGCCCUCAAGUUUGGGACAACUACCGGAAACGGUAGCUAAUACCGAAUAGU
UCGCCUGAAGAAAGACGGCUGUCACUUGGGGAUGGGCCUGCGGCGCAUUAGCUAGUUGGUGGGGUAACGGCUCACCAAGG
CGACGAUGCGUAGCCGACCUGAGAGGGUGAUCGGCCACACUGGGACUGAGACACGGCCCAGACUCCUACGGGAGGCAGCA
GUAGGGAAUCUUCCGCAAUGGGCGAAAGCCUGACGGAGCAAUGCCGCGUGAGUGAUGAAGGUUUUCGGAUCGUAAAGCUC
UGUUGCCAGGGAAGAACGCUUGGGAGAGUAACUGCUCUCAAGGUGACGGUACCUGAGCCCCGGCUAACUACGUGCCAGCA
GCCGCGGUAAUACGUAGGGGGCAAGCGUUGUCCGGAAUUAUUGGGCGUAAAGCGCGCGCAGGCGGUCAUUUAAGUCUGGU
GUUUAAUCCCGGGGCUCAACCCCGGAUC-GCACUGGAAACUGGGUGACUUGAGUGCAGAAGAGGAGAGUGGAAUUCCACG
UGUAGCGGUGAAAUGCGUAGAUAUGUGGAGGAACACCAGUGGCGAAGGCGACUCUCUGGGCUGUAACUGACGCUGAGGCG
CGAAAGCGUGGGGAGCAAACAGGAUUAGAUACCCUGGUAGUCCACGCCGUAAACGAUGAGUGCUAGGUGUUAGGGGUUCG
AACCCUUGGUGCCGAAGUUAACACAUUAAGCACUCCGCCUGGGGAGUACGGUCGCAAGACUGAAACUCAAAGGAAUUGAC
GGGGACCCGCACAAGCAGUGGAGUAUGUGGUUUAAUUCGAAGCAACGCGAAGAACCUUACCAGGUCUUGACAUCACCGGU
ACAGAGAUGUACCUU-CCUUCGGG-GACAGGUGGUGCAUGGUUGUCGUCAGCUCGUGUCGUGAGAUGUUGGGUUAAGUCC
CGCAACGAGCGCAACCCUUGAUCUUAGUUGCCAGCAC-UUCGGGUGGGCACUCUAAGGUGACUGCCGGUGACAAACCGGA
GGAAGGUGGGGAUGACGUCAAAUCAUCAUGCCCCUUAUGACCUGGGCUACACACGUACUACAAUGGCCGGUACAACGGGC
UGUGAAGCCGCGAGGUGGAACGAAUCCUAAAAAGCCGGUCUCAGUUCGGAUUGCAGGCUGCAACUCGCCUGCAUGAAGUC
GGAAUUGCUAGUAAUCGCGGAUCAGCAUGCCGCGGUGAAUACGUUCCCGGGUCUUGUACACACCGCCCGUCACACCACGA
GAGUUUAUAACACCCGAAGUCGGUGGGGUAACC-GCAA-GGAGCCAGCCGCCGAAGGUGGGAUAGAUGAUUGGGGUGAAG
UCGUAACAAGGUAGCCGUAUCGGAAGGUGCGGCUGGAUCACCUCCUUU--

## Sheet: Table S3 housekeeping genes
Gene id	Gene Name	Location	Strand	Start	End	Probability	Evalue	Score
gene0118	pyrG	Chromosome	+	126037	127641	99	1.8e-268	889.7
gene0181	pgk	Chromosome	+	186097	187278	99	5.4e-179	593.6
gene0187	smpB	Chromosome	+	195195	195677	94	3.4e-69	231.3
gene1843	dnaG	Chromosome	+	2155352	2157172	86	2.9e-157	523
gene3619	nusA	Chromosome	-	4088635	4087538	93	2.4e-151	502.6
gene3627	frr	Chromosome	-	4100296	4099742	99	3.4e-83	275.8
gene3630	rpsB	Chromosome	-	4102728	4102030	98	2.6e-117	388.3
gene3684	rplS	Chromosome	-	4154957	4154616	98	1.4e-58	194.5
gene4221	rplT	Chromosome	-	4767667	4767308	99	1.6e-61	206.8
gene4223	infC	Chromosome	-	4768514	4767984	98	9.4e-81	268.3
gene4626	rpmA	Chromosome	-	5157536	5157225	98	1.9e-42	141.5
gene5153	rpsI	Chromosome	-	5743476	5743084	98	4.9e-59	196.4
gene5154	rplM	Chromosome	-	5743933	5743496	98	4e-66	219.5
gene5158	rpsK	Chromosome	-	5746949	5746554	95	2.3e-66	220
gene5159	rpsM	Chromosome	-	5747337	5746969	99	4e-62	206.1
gene5168	rpsE	Chromosome	-	5752132	5751635	98	6.3e-73	241.9
gene5170	rplF	Chromosome	-	5753188	5752646	99	3e-77	256.6
gene5173	rplE	Chromosome	-	5754452	5753910	99	7e-92	304.3
gene5175	rplN	Chromosome	-	5755248	5754880	99	7.6e-61	201.8
gene5178	rplP	Chromosome	-	5756221	5755787	98	1.1e-74	247.1
gene5179	rpsC	Chromosome	-	5756889	5756224	97	8e-104	344
gene5181	rpsS	Chromosome	-	5757551	5757273	96	2.1e-47	157.6
gene5182	rplB	Chromosome	-	5758453	5757623	99	3.4e-144	477.5
gene5184	rplD	Chromosome	-	5759398	5758775	98	3.4e-89	296
gene5185	rplC	Chromosome	-	5760047	5759424	98	2.4e-100	333.8
gene5186	rpsJ	Chromosome	-	5760403	5760095	99	9.3e-57	188.5
gene5193	rpoB	Chromosome	-	5773102	5769557	97	0	1850.7
gene5195	rplL	Chromosome	-	5774579	5774217	94	1.4e-50	169.4
gene5197	rplA	Chromosome	-	5776085	5775393	99	1.4e-108	359.8
gene5198	rplK	Chromosome	-	5776605	5776180	99	5e-72	238.6
GCF_900102085.1|Paenibacillus_polysaccharolyticus	MPIHVIVEGKNDRSKLKRLVGPEINILCTFGTLNSLKLETLRKQVGYDEVYLFMDNDSSGKKIRGVLRDAFPDAVQMYTRRGYAGVEGTPDEYIISQLEKAGLEEYIQYPDEPSYMPQAVKQHAEERMEKAIQALRRDLATLRAGRATPALLDRVQVEYYGAMTPLNQLANISTPDSRTLMIQPWDKSAMSDIERAIMKSDLGLTPANDGSMIRLAIPPLTEERRAELVKLTKKFGEEGKVAIRNIRRDANDDIKKMEKSEISEDESRRHQDDIQKSTDKFIAEVDKVLAAKEKEIMEVMINDEIRAKEVRLVGAEGEQIGITPIREALQMAIDLNLDLVNVAPQAKPPVCRIMDYGKFRYEQQKKEKEARKNQKIVDIKEVWFRSNIEEHDYQTKLRN…
GCF_003217495.1|Paenibacillus_barcinonensis	MSNGQGGIPESIIESVLQQHDIVDTVSRFVHLTKQGKYMKGLCPFHSEKTPSFTVTPEKQIFYCYGCGTGGNAIKFRMEIEGLSFPEAVKTMAEESHISMGDWQGREAAHVNPETARLLEAYELTAKLYHFLLKNTEHGKAAMEYLRSRGIGDKLIDQFQIGYAPNRWDTLVQFLEKREYPLEEMERGGLLSERSEGQGYVDKFRDRIMFPIHGRSGKPIAFAGRILGEGQPKYLNSPETRLFNKGRVLYNLHQAKNAIRKQRQVILFEGYGDVISAWDQDIQNGVAAMGTALTENQALMIKGMCDEVILCYDGDRAGQAAAMKNFPILEEAGLQVKIALIPEGLDPDDFIRKHGGERFRNQIVDGAVTTTKFKLINLKKNHILLEGGGQIAYSKEAVK…
GCA_017512705.1|Paenibacillus_sp017512705	MPIHVIVEGKNDRSKLKRLVGPEINILCTFGTLNSLKLETLRKQVGYDEVYLFMDNDSSGKKIRGVLRDAFPDAVQMYTRRGYAGVEGTPDEYIIAQLEKAGLEEYIQYPDQTSYMPQAVKQHAEERMEKAIQALRRDLATLRAGRATPALLDRVQVEYYGAMTPLNQLANISTPDSRTLMIQPWDKSSLNDIERAIMKSDLGLTPANDGSMIRLSIPPLTEERRAELVKLTKKFGEEGKVAIRNIRRDANDDIKKMEKSEISEDESRRHQEDIQKSTDKYIAEVDKVLAAKEKEIMEVMINDEIRAKEVRLVGAEGEQIGITPIREALQMAVDLNLDLVNVAPQAKPPVCRIMDYGKFRYEQQKKEKEARKNQKVVDIKEVWFRSNIEEHDYQTKLRN…
GCF_003719335.1|Paenibacillus_amylolyticus_D	MSTGQGGIPESIIESVLQQHDIVDTVSRFVHLTKQGKYMKGLCPFHSEKTPSFTVTPEKQIFYCYGCGTGGNAIKFRMEIEGLSFPEAVKTMAEESHISMGDWQGRESAHVNPETARLLEAYELTSKLYHFLLKNTEHGKVAMEYLRSRGIGDKLIDQFQIGYAPNRWDTLVQFLEKRNYPLEEMERGGLLSERSEGQGYVDKFRDRIMFPIHGRSGKPIAFAGRILGEGQPKYLNSPETRLFNKGRVLYNLHQAKNAIRKQRQVILFEGYGDVISAWDQDVQNGVAAMGTALTENQALMIKGMCDEVILCYDGDRAGQAAAMKNFPILEEAGLQVKVALIPEGLDPDDFIRKHGGERFRNQIVDGAVTTTKFKLINLKKNHILLEGGGQIAYSKEAVK…
GCF_000316035.1|Paenibacillus_sp000316035	MSTGQGGIPESIIESVLQQNDIVDTVSRFVHLTKQGKYMKGLCPFHSEKTPSFTVTPEKQIFYCYGCGTGGNAIKFRMEIEGLSFPEAVKTMAEESHISMGDWQGRESAHVNPETERLLEAYELTAKLYHFLLKNTEHGKSAMEYLRSRGFGDKLIDQFQIGFAPNRWDTLVQFLEKRNYPLEEMEKGGLLSPRNEGQGYVDRFRDRIMFPINGRSGKPIAFAGRILGDGQPKYLNSPETRLFNKSRVLYNLHHAKNAIRKQRQAILFEGYGDVISAWDQDIQNGVAAMGTALTENQALMLKGMCDEVIICYDGDRAGQAAALKNFPILEEAGLQVKVALIPEGLDPDDFIRKHGGERFRNQIVDGAVTTTKFKLINLKKSHILLEGGGQIAYSKEAVK…
GCF_002272015.1|Paenibacillus_campinasensis	MSIYMIVEGKNDRSRLRRLLTSDITILCTFGTLNTAKLESLRKQVRDHEVYLFMDNDSSGKKIRAILRDAFPDAVQLYTRRGYAGVEGTPDEYLIAQLEKAGLEEFIIYPPPEHEPGLSGYSGTIEHRLPRRPMPQSVKKNAEERMEKAIQALKRDLATLRAGRANTALLDRIQVDYYGAPTPVNQLANISIPDSRTLMIQPWDKSSLADIEKAIMKSDIGLTPANDGNQIRLSIPPLTEERRTELVKMTKKFGEEAKVAIRNIRRDANDDIKKMEKTDISEDESRRHQEDIQKTTDKFIAEVDKVLVAKEKEIMEVMINEEIRAREVRLVGPEGEQIGIKPFREALQMAIDMNLDLVNVAPQAKPPVCRIMDYGKFRYEQQKKEKEARKNQKIVDIKE…
GCF_003337355.1|Paenibacillus_A_phaseoli	MSISIIVEGKNDRSKLRRLLNEEVQIHCTFGTLNSLKLEALRKRVKEDELYLFMDNDPSGKKIRGILRDAFPDAEQIYTRRGYAGVEGTPDEYVIAQLEKAGLEEFILYPPASPYMPQTIKKHAEERMDKAIQALKRDLATLRAGRATPSLLDRIHVDYYGSPTPVNQLANINTPDSRTLMIQPWDKSSLAEIERAIQKSDLGLTPANDGMFIRLSIPALTEERRVELVKMTKKFGEEAKVAIRNIRRDANDDIKKLEKTDISEDESRRHQEDIQKTTDKFIAEVDKVLAAKEKEIMEVMAVLINEQIKASEVALTGLRGEKLGIVSRAEALAMARSAGADLVCTSLMSSPPPCSLMAKGKAKAAAQKETAVRKAETGRASGHGSKEKVKEFRFTAHIE…
GCF_000381905.1|Paenibacillus_A_fonticola	MSTGRGIPEEIIEAVLQQHDIVDTVGKHVHLSKQGKYMKGLCPFHSEKTPSFTVTPERQMFHCYGCGKGGNAIRFRMEIEGLSFPEAVRAMAEEAHIPFEDNTFRPGGTPVSREMEQLLQAHEWSSKLYHFLLKNTEHGKPAMDYLKSRGFSDKAIDTFQIGYAPARWDTLVQFLDKRSFDLNAMEQGGLLSSKQDGSGFVDRFRDRIIFPLHNRSGKVIAFAGRILGEGQPKYLNSPESKLFTKSRTLYNLHQAKLQIRKSRQIVLFEGYGDVISAWEAGVHNGVATMGTALTESHASMMRTLADEVVVCYDGDNAGQAAALKSIPILEAAGFQIKISLLSEGLDPDEFIQKYGAERFRLQVLDGAVSAVKFKLIYLKKSHILLEEDGKVAYIKDALE…
GCF_014863545.1|Paenibacillus_lautus_A	MSTGQGNIPDDVIEEVLAKSDIVDTVSKYVHLTKQGKYLKGLCPFHSEKTPSFTVTPERQIFYCYGCGKGGNAIKFRMEIEGFSFPEAVKTMAEENDISLPEGQGVPVIPRNPEKERLIEAYELSAKLYHFLLKNTEHGTEAMKYLRARGMNDKMIDQFQIGYAPDRWDTLVQFLTKRSFDLKEMERGGLLSARHEQEGYLDRFRGRIMFPIHDRSGKVIAFAGRILGDGQPKYLNSPETLLFNKSRTLYNLHQAKTSIRKLRQILLFEGYGDVISSWEAGLHNGVATMGTSLTENQVAIMKSVAEEVVVVYDGDKAGMAAASKVIPMLEGVGLKVRIALVNEGMDPDDYIRKFGPERFRHVVETAVSTTKFKLIYLKKNHILLEEDGKIAYAKEALPI…
GCF_008710135.1|Paenibacillus_spiritus	MASGHGSIPEEVIESVLARHDIVETVGKVVHLTKRGKYLWGLCPFHSESTPSFTVTPDRGVFHCFGCGMGGNAIKFRMEIEGLSFPEAVRIMADESDIAVPDGPSGGHAAPDPERDRLLQAYDLSAKFYHFLLKNTEYGKEAMAYLRSRNFSDKMIDQFQIGFAPDRWDTLQQFLEKRSFDLAEMERGGLLSARSEGRGYVDRFRGRIIFPIANRTGKTVAFAARILGEGQPKYLNSPESRLFNKSRLLYNLHQARASIRKTRQIVLFEGYGDVISAWEAGVHNGVATMGTSLTEGHAALMKTLADEVVVAYDGDKAGQAAAMKSIPMLENVGLRVKIAVLPSGLDPDEFIGRYGGERFMDQVIHAAVSTVKFKLIYLKKGHILLEEDGKIAYVKEALE…
GCF_003386535.1|Paenibacillus_Z_taihuensis	MDIAIIVEGKNDRSRLRRVLNDDVDIFCTMGTPGTTQLEKLRRQVGDRQAYIFTDNDASGKRIRGMLRDTFPDAEHIHTRRGYPGVEKTPEDYLIEQLEKAGLEEYITYPPQSTAIWSKEDDFMPQSIKKNAEERMDKAIGALKRDLATLRAGRATPALLDRVQVEYYGAMTPVNQLANINTPDTRTILIQPWDKSSLGAIEKAIMKSDLGMTPSNDGSTIRLGIPMLTEERRAELVKLTKKFGEEAKVAIRNIRRDANDDIKKLEKSEISEDESRRHQDDIQKTTDKFIAEVERVLFAKEKDIMEVMAEGAVIGMIVNEQIKASEVWLTGINGEDLGIVSRDEALALAREHKVDLVCTSLMSSPPPCKLISRGAAKQDASAQKREERKKDQPLKAKEI…
GCF_014641555.1|Paenibacillus_C_radicis	MATYGKIPEDVIEAVRRHHDIVDTVGKYVHLSKQGKYMKGLCPFHSEKTPSFTVTPELQIFHCYGCGKSGNVIRFVEELEGYSFPEAVRVLAEDAGIPVTWAGSDGSKPSAEDTERTVLIEAHELAAKFYHYLLNNTQHGKAAKDYLRERGLGDKLIDHYMIGYAPEQWDTLSRFLDNRKFDPALMEKGGLLSAKHDGSGYVDRFRSRIIFPIWDRDGKVTAFAGRIIGDGQPKYLNSPETMLFTKSRTLYNLHHARPAIRKRKQVVIFEGYMDVIRSWSAGVKNGVATMGTALTAEHCQMLGRQADEVLICYDGDDAGQAAAMKSIPMLEAAGMRVMVSMLPKGKDPDEYIAEYGPEAFMREAIDEPVSVTKFKLIYSRKNHILLKEEGRKNYLLEAA…
GCF_000315235.1|Paenibacillus_B_popilliae	MSNYGRIPDEVLDEVLQRNDIVDVVGQYVHLSKHGKYLKGLCPFHSEKTPSFTVTPEKQIFHCYGCGKSGNVIHFMMGMEGYSFPEAVRRLAEVANVPVTWGEGYAKAERDPSHEAKKRLIEAHELATKLYHYILMNTTHGQAALQYLRNRGIHDKLIEQFQIGYAPPQWDTLVQLLGKREFDLEGMEKGGLVSKRQNGSGYVDRFRDRIMFPIWNRNGQSIAFAGRILGEGQPKYLNSPETMLFNKSKVLYNLHHARPYIKRNAHIILFEGYADVIQAWDAEVHHGVATMGTALTPDHIFLIKRMADSVTLCYDGDDAGQAAAMKAIPMLEEAGIHVAVAMIPDRMDPDDFIKAHGAERFRHTVSAAAVTPTKFKLISLRRNHILLEDDGKRRFKDEA…
GCF_014192395.1|Paenibacillus_C_endophyticus	MTYGNKIPEEIIDAVRKHYDIVETVGKYVHLTKHGKYMKGLCPFHSEKTPSFTVTPELQIYHCYGCGKGGNVIRFYEEMEGYSFPEAVRLLALDAGMPITWGSPEGSKATPHDADRAKIIEAHELTIKLYHHVLNNTKQGQAAKQYLRERNLSDKLIDHFMLGYAPEEWDLLARFLTNRGFDLALMEKGGLLSAKADGSGYVDRFRNRIMFPIWDRDGKASAFAGRIIGEGQPKYLNTSETMLFTKSRTLYNLHNARPAIRKSKQVVLFEGYMDVIKSWSAGVKNGIATMGTALTEEHCAILKRQAEEVIICYDGDDAGQAAAHKSIPMLEGAGLKVSVAMLPKGKDPDDYISEYGPEAFLRDTMDQPVSVTKFKLIYSRKNHILLKEEGRKNYLLEAV…
GCF_003626695.1|Paenibacillus_AB_ginsengarvi	MSSGHIPEHIIEAVLKHHDIVEVVGKYVHLSKAGRNLKGLCPFHSEKSPSFNVNPEKQIYKCFGCGVGGHVIRFIQEIEGYSFGEAVRHLADDAGIAYVWEQQTPEQAERQHEKDQIVKGHEFAAKLYHHILRNSAEGKPALEYLRARGFTDTLIETFQIGFAPNRWDVLAQYLEQRKFPLPLMEKGALIAPKSSGGGYVDKFRNRIMFPIQDARGSVIAFAGRTLGADQPKYLNSPETALFRKSRLLYNFHAARAEMKRQGQVVVFEGYADVIKAWMARVHNGVATMGTALTEEHALLLRRSAERVVICYDGDDAGQSAAYKSLHILEKAGLDIKVAVLPNRLDPDEYIDSFGPERFRSDIVEEAVPPEKYKLIHLRKNFNLQEGEAKLRYVRTAIRE…
GCF_004342885.1|Tepidibacillus_fermentans	MPTTRIPNELLQQIRHHYHIVDVIGQYVSLKKSGRNYIGLCPFHSEKTPSFTVSPEKEIFHCFGCGAGGDVIKFVMDIENYSFIEAVNFLATEAGITIPKLEQHIQYEEDEKRLQLIQAHDLAAKLFHYLLLETEHGKEPYRYLLDRGVSKEVIETFQIGFSPPSWDFLKKFLIKRGYSEELLEEAGLLIRNENGSFDRFRNRIMFPIFDAKGRVIAFGGRVMDDSLPKYLNSPETIIFNKSKTIYNLHLAAKEIRKKRQAILFEGYIDTISTWKAGIHNGIATLGTALTEQHANILRRYADEIIISYDSDTAGQQATYKAIELLQPLGFQLKIVQMPQGFDPDDYIRTYGPNSFKEDILTTTITPTAFKLNFIRKEYQLNEESGRLKYIAKALEVIAD…
GCF_002335525.1|Effusibacillus_lacus	MRRIPEEVIEQIRQHFDIVDLISEYVPLKRSGRSFVGLCPFHSEKTPSFSVSPTKQVYHCFGCGAGGNSISFVMHMENLSFVEAVEHLAKRAGIHLPERDESDKDSPEAIRRREMLRCHDLAAKFYHHILLNTEAGVPALQYLQRRGLTLPTIEEFQLGFAPDRWDLLLTFFKKRGFEEEFLERAGLLSASQNQPGRYFDRFRGRVMFPIQDGQGRVIGFGGRILGKGEPKYLNSPETELFQKGRHLYNLHRARPFIRQQGRTILLEGYMDVIMAHQYGIRNVVAALGTALTLEQAKILKRNGNEIVMMYDGDRAGQNASVRSSEVITEAGGVPRVTVLPDGLDPDEFLRKFGTESFERIVEEGTISSTAFKLKMLRSNSQLSTQEGVIAFLSEAVRII…
GCF_000763315.1|Thermoactinomyces_A_daqus	MGGRIPDELIDQVRQHFDIVDLVQQYVQLKKSGRNYFGLCPFHSEKSPSFSVSPDKQIFYCFGCGAGGDCIKFIMEIEQLTFAEAIRHLADQAGIHIPDTDADPGDPEEDERQQMRKALDLAAKLYHHILVATEYGKAARQYLRRRNVSPEAIAEFQLGYAPPSYQFLLPFLKKRGFHEELLEKAGLITSRDKGSKKRYFDLFRDRIMFPIHDSQGKVIAFGGRLLGDGRPKYLNSPESPLFHKRNHLFNLHRSRSHMRKEASVLLFEGYMDVITAWQAGICNTVATLGTSLTDAHARLIKRNTDTVYICYDADNAGQNAAVRGLDVLKGSEVAVKVAQMPVGLDPDDYIRQFGGTAFKEEILAASLSLTAFKLESLKKNYDLKDEDQRMKYLAEAIDA…
GCF_001457035.1|Fictibacillus_C_enclensis	MAERIPDELIEKVRTSQDIVELVSEYVNLKKQGRNYFGLCPFHGEKSPSFSVAPDKQIYHCFGCGVGGNVFSFLMNIEGFSFLEAVKHIAQRTGIDLPQLERQQGNSKASDNRAVMTEAHELLAKLYHHYLLNTEQGLKALEYLKNRGFTDEVILRFQIGFAPDSWDAATNFLKRRKFSLDLCEKAGLLGTRDFDGKFFDRFRNRIMFPIWDRNGKVIAFGGRILGSGEPKYLNSPETMLFNKGNNLYAMHLSRPQMRKKEQAVLFEGYVDTIAAWRAGVENGVATLGTSLTEEQAKLLKRNVPSVVICYDSDNAGVEAAFRASAILQKAGVNVRIAQMPDGLDPDDYIQKFGTEKFNRDVIGASLTVMAFKIRYFRRGKNLNDEGERMLYIEEIIKEI…
JDF1	MSTGQGGIPESIIESVLQQHDIVDTVSRFVHLTKQGKYMKGLCPFHSEKTPSFTVTPEKQIFYCYGCGTGGNAIKFRMEIEGLSFPEAVKTMAEESHISMGDWQGRESAHVNPETARLLEAYELTSKLYHFLLKNTEHGKVAMEYLRSRGIGDKLIDQFQIGYAPNRWDTLVQFLEKRTYPLDEMERGGLLSERSEGHGYVDKFRDRIMFPIHGRSGKPIAFAGRILGDGQPKYLNSPETRLFNKGRVLYNLHQAKNAIRKQRQVILFEGYGDVISAWDQDVQNGVAAMGTALTENQALMIKGMCDEVILCYDGDRAGQAAAMKNFPILEEAGLQVKVALIPEGLDPDDFIRKHGGERFRNQIVDGAVTTTKFKLINLKKNHILLEGGGQIAYSKEAVK…

## Sheet: Table S4 JDF1 CRAZY
Gene ID	Family	Evalue	Coverd_fraction	Class	Class_description	Location	Gene Description	Family_description
gene0112	GH74	1e-14	0.355	GH	Glycoside Hydrolases	Chromosome	hypothetical protein	Oligoxyloglucan reducing-end-specific cellobiohydrolase (EC 3.2.1.150);Xyloglucan-specific endo-尾-1,4-glucanase / endo-xyloglucanase (EC 3.2.1.151);Endo-尾-1,4-glucanase (EC 3.2.1.4);
gene0113	GH51_1	2.2999999999999987e-180	0.9838	GH	Glycoside Hydrolases	Chromosome	alpha-N-arabinofuranosidase	GH51's subfamily
gene0230	GH33	1.8e-27	0.9115	GH	Glycoside Hydrolases	Chromosome	sialidase family protein	Trans-sialidase (EC 2.4.1.-);2-keto-3-deoxynononic acid hydrolase / KDNase (EC 3.2.1.-);Kdo hydrolase (EC 3.2.1.124);Exo-伪-sialidase (EC 3.2.1.18);Anhydrosialidase (EC 4.2.2.15);
gene0233	GH29	6.299999999999998e-85	0.6789	GH	Glycoside Hydrolases	Chromosome	alpha-L-fucosidase	伪-1,3-L-galactosidase (EC 3.2.1.-);伪-1,4-L-fucosidase (EC 3.2.1.-);伪-L-galactosidase (EC 3.2.1.-);伪-L-glucosidase (EC 3.2.1.-);伪-1,3-L-fucosidase (EC 3.2.1.111);伪-1,6-L-fucosidase (EC 3.2.1.127);伪-L-fucosidase (EC 3.2.1.51);伪-1,2-L-fucosidase (EC 3.2.1.63);
gene0234	GH35	4.399999999999998e-124	0.5233	GH	Glycoside Hydrolases	Chromosome	beta-galactosidase	尾-1,2-glucooligosaccharide:尾-glucosyltransferase (EC 2.4.1.391);尾-1,3-galactosidase (EC 3.2.1.-);Exo-尾-1,4-galactanase (EC 3.2.1.-);Exo-尾-1,4-glucosaminidase (EC 3.2.1.165);尾-galactosidase (EC 3.2.1.23);
gene0236	GH179	1.8999999999999997e-64	0.9489	GH	Glycoside Hydrolases	Chromosome	Gfo/Idh/MocA family oxidoreductase	尾-N-acetylhexosaminidase (EC 3.2.1.52);
gene0237	GH29	2.3999999999999987e-92	0.7404	GH	Glycoside Hydrolases	Chromosome	MULTISPECIES: alpha-L-fucosidase	伪-1,3-L-galactosidase (EC 3.2.1.-);伪-1,4-L-fucosidase (EC 3.2.1.-);伪-L-galactosidase (EC 3.2.1.-);伪-L-glucosidase (EC 3.2.1.-);伪-1,3-L-fucosidase (EC 3.2.1.111);伪-1,6-L-fucosidase (EC 3.2.1.127);伪-L-fucosidase (EC 3.2.1.51);伪-1,2-L-fucosidase (EC 3.2.1.63);
gene0259	GH4	1.1999999999999995e-68	0.4097	GH	Glycoside Hydrolases	Chromosome	alpha-glucosidase/alpha-galactosidase	6-P-伪-glucosidase (EC 3.2.1.122);伪-glucuronidase (EC 3.2.1.139);伪-glucosidase (EC 3.2.1.20);尾-glucosidase (EC 3.2.1.21);伪-galactosidase (EC 3.2.1.22);Galacturonan 伪-1,4-galacturonidase (EC 3.2.1.67);6-P-尾-glucosidase (EC 3.2.1.86);
gene0274	GH1	4.499999999999999e-141	0.9836	GH	Glycoside Hydrolases	Chromosome	MULTISPECIES: family 1 glycosylhydrolase	[retaining] anthocyanin 5-O-glucosyltransferase / 5-O-transglucosidase (EC 2.4.1.-);[retaining] anthocyanin 7-O-glucosyltransferase / 7-O-transglucosidase (EC 2.4.1.-);[retaining] 尾-transglucosidase (EC 2.4.1.-);伪-L-arabinopyranosidase (EC 3.2.1.-);尾-1,2-glucosidase (EC 3.2.1.-);尾-rutinosidase /伪-L-rhamnose-(1,6)-尾-D-glucosidase (EC 3.2.1.-);Isoflavone 7-O-glucosyl 尾-glucosidase (EC 3.2.1.-);3-a-…
gene0282	GH105	1.3999999999999993e-92	0.4449	GH	Glycoside Hydrolases	Chromosome	glycoside hydrolase family 88 protein	D-4,5-unsaturated 伪-galacturonidase (EC 3.2.1.-);D-4,5-unsaturated 尾-glucuronyl hydrolase (EC 3.2.1.-);Unsaturated rhamnogalacturonyl hydrolase (EC 3.2.1.172);
gene0313	GH177	3.2e-35	0.9341	GH	Glycoside Hydrolases	Chromosome	inositol 2-dehydrogenase	Exo-伪-sialidase (EC 3.2.1.18);
gene0378	GH171	9.999999999999994e-136	0.9529	GH	Glycoside Hydrolases	Chromosome	DUF1343 domain-containing protein	Peptidoglycan 尾-N-acetylmuramidase (EC 3.2.1.92);
gene0379	GH3	3.1e-62	0.3921	GH	Glycoside Hydrolases	Chromosome	beta-N-acetylhexosaminidase	[retaining] 尾-NAcetylglucosaminoside phosphorylase (EC 2.4.1.-);尾-glycan phosphorylase (EC 2.4.1.-);MLG exo-尾-1,4-glucosidase (EC 3.2.1.-);[retaining] xyloglucan-specific exo-尾-1,4-glucosidase (EC 3.2.1.-);伪-L-arabinopyranosidase (EC 3.2.1.-);Avenacinase (EC 3.2.1.-);尾-1,2-glucosidase (EC 3.2.1.-);尾-1,6-glucosidase (EC 3.2.1.-);D-4,5-unsaturated 尾-glucuronyl hydrolase (EC 3.2.1.-);Exo-尾-1,3-1,4-g…
gene0389	GH88	3.999999999999998e-112	0.8677	GH	Glycoside Hydrolases	Chromosome	glycoside hydrolase family 88 protein	D-4,5-unsaturated 尾-glucuronyl hydrolase (EC 3.2.1.-);Gellan tetrasaccharide unsaturated glucuronosyl hydrolase (EC 3.2.1.179);Unsaturated chondroitin disaccharide hydrolase (EC 3.2.1.180);
gene0436	GH28	4.599999999999998e-80	0.7342	GH	Glycoside Hydrolases	Chromosome	glycoside hydrolase family 28 protein	Xylogalacturonan hydrolase (EC 3.2.1.-);Endo-polygalacturonase (EC 3.2.1.15);Rhamnogalacturonase (EC 3.2.1.171);Rhamnogalacturonan 伪-1,2-galacturonohydrolase (EC 3.2.1.173);Galacturonan 伪-1,4-galacturonidase (EC 3.2.1.67);Exo-poly-伪-digalacturonosidase (EC 3.2.1.82);
gene0511	GH13_20	8.499999999999996e-135	0.5103	GH	Glycoside Hydrolases	Chromosome	MULTISPECIES: alpha-glycosidase	GH13's subfamily
gene0593	GH179	1.3999999999999995e-64	0.9382	GH	Glycoside Hydrolases	Chromosome	MULTISPECIES: Gfo/Idh/MocA family oxidoreductase	尾-N-acetylhexosaminidase (EC 3.2.1.52);
gene0854	GH27	6.799999999999997e-70	0.6658	GH	Glycoside Hydrolases	Chromosome	MULTISPECIES: glycoside hydrolase family 27 protein	Galactan:galactan 伪-galactosyltransferase (EC 2.4.1.-);Galactomannan exo-伪-1,6-galactosidase (EC 3.2.1.-);伪-galactosidase (EC 3.2.1.22);伪-N-acetylgalactosaminidase (EC 3.2.1.49);[retaining] 尾-L-arabinopyranosidase / 尾-L-arabinosidase (EC 3.2.1.88);[retaining] isomalto-dextranase (EC 3.2.1.94);
gene0862	GH105	4.7999999999999983e-79	0.9152	GH	Glycoside Hydrolases	Chromosome	MULTISPECIES: glycoside hydrolase family 88 protein	D-4,5-unsaturated 伪-galacturonidase (EC 3.2.1.-);D-4,5-unsaturated 尾-glucuronyl hydrolase (EC 3.2.1.-);Unsaturated rhamnogalacturonyl hydrolase (EC 3.2.1.172);
gene0863	GH112	1.2999999999999987e-287	0.9807	GH	Glycoside Hydrolases	Chromosome	1,3-beta-galactosyl-N-acetylhexosamine phosphorylase	[inverting] 尾-galactoside phosphorylase (EC 2.4.1.-);尾-1,3-galactosyl-N-acetylhexosamine phosphorylase (EC 2.4.1.211);[inverting] D-galactosyl-尾-1,4-L-rhamnose phosphorylase (EC 2.4.1.247);
gene0870	GH43_12	1.2999999999999995e-125	0.5448	GH	Glycoside Hydrolases	Chromosome	MULTISPECIES: glycoside hydrolase family 43 protein	GH43's subfamily
gene0971	GH146	2.699999999999998e-183	0.6541	GH	Glycoside Hydrolases	Chromosome	beta-L-arabinofuranosidase domain-containing protein	尾-L-arabinofuranosidase (EC 3.2.1.185);
gene0988	GH13_2	1.1999999999999992e-131	0.4401	GH	Glycoside Hydrolases	Chromosome	alpha-amylase family glycosyl hydrolase	GH13's subfamily
gene0992	GH13_20	3.499999999999999e-132	0.5051	GH	Glycoside Hydrolases	Chromosome	glycoside hydrolase family 13 protein	GH13's subfamily
gene1006	GH2	1.699999999999999e-107	0.5152	GH	Glycoside Hydrolases	Chromosome	glycoside hydrolase family 2 TIM barrel-domain containing protein	伪-L-arabinopyranosidase (EC 3.2.1.-);尾-1,3-galactosidase (EC 3.2.1.-);尾-galacturonidase (EC 3.2.1.-);尾-galacturonidase RGII specific (EC 3.2.1.-);Lactase (EC 3.2.1.108);Glycyrrhizin 尾-glucuronidase (EC 3.2.1.128);尾-D-galactofuranosidase (EC 3.2.1.146);Mannosylglycoprotein endo-尾-mannosidase (EC 3.2.1.152);Exo-尾-1,4-glucosaminidase (EC 3.2.1.165);尾-glucosidase (EC 3.2.1.21);尾-galactosidase (EC 3.2…
gene1106	GH6	1.9999999999999994e-96	0.4244	GH	Glycoside Hydrolases	Chromosome	glycoside hydrolase family 6 protein	Endo-尾-1,4-glucanase (EC 3.2.1.4);Lichenase / endo-尾-1,3-1,4-glucanase (EC 3.2.1.73);Endo-尾-1,4-xylanase (EC 3.2.1.8);Cellobiohydrolase (EC 3.2.1.91);
gene1116	GH4	3.4999999999999996e-61	0.3607	GH	Glycoside Hydrolases	Chromosome	alpha-glucosidase/alpha-galactosidase	6-P-伪-glucosidase (EC 3.2.1.122);伪-glucuronidase (EC 3.2.1.139);伪-glucosidase (EC 3.2.1.20);尾-glucosidase (EC 3.2.1.21);伪-galactosidase (EC 3.2.1.22);Galacturonan 伪-1,4-galacturonidase (EC 3.2.1.67);6-P-尾-glucosidase (EC 3.2.1.86);
gene1158	GH179	6.800000000000001e-18	0.4925	GH	Glycoside Hydrolases	Chromosome	Gfo/Idh/MocA family oxidoreductase	尾-N-acetylhexosaminidase (EC 3.2.1.52);
gene1190	GH125	3.1999999999999986e-173	0.9021	GH	Glycoside Hydrolases	Chromosome	glycoside hydrolase family 125 protein	Mannosyl-oligosaccharide 伪-1,6-mannosidase / exo-伪-1,6-mannosidase (EC 3.2.1.163);
gene1192	GH179	1.6999999999999999e-19	0.3718	GH	Glycoside Hydrolases	Chromosome	Gfo/Idh/MocA family oxidoreductase	尾-N-acetylhexosaminidase (EC 3.2.1.52);
gene1230	GH9	2.599999999999998e-150	0.4413	GH	Glycoside Hydrolases	Chromosome	Fibronectin type III domain-containing protein	Endo-尾-1,4-glucanase (xanthanase) (EC 3.2.1.-);Xyloglucan-specific endo-尾-1,4-glucanase / endo-xyloglucanase (EC 3.2.1.151);Exo-尾-1,4-glucosaminidase (EC 3.2.1.165);Endo-尾-1,4-glucanase (EC 3.2.1.4);Endo-尾-1,3(4)-glucanase / lichenase-laminarinase (EC 3.2.1.6);Lichenase / endo-尾-1,3-1,4-glucanase (EC 3.2.1.73);Exo-尾-1,4-glucanase / cellodextrinase (EC 3.2.1.74);Endo-尾-1,4-xylanase (EC 3.2.1.8);Ce…
gene1231	GH48	1.3999999999999988e-231	0.418	GH	Glycoside Hydrolases	Chromosome	glycoside hydrolase family 48 protein	Chitinase (EC 3.2.1.14);Reducing end-acting cellobiohydrolase (EC 3.2.1.176);Endo-尾-1,4-glucanase (EC 3.2.1.4);Cellobiohydrolase (EC 3.2.1.91);
gene1234	GH51_1	9.599999999999991e-183	0.984	GH	Glycoside Hydrolases	Chromosome	alpha-N-arabinofuranosidase	GH51's subfamily
gene1246	GH43_5	1.1999999999999992e-115	0.7493	GH	Glycoside Hydrolases	Chromosome	glycoside hydrolase family 43 protein	GH43's subfamily
gene1250	GH43_4	1.0999999999999993e-108	0.5677	GH	Glycoside Hydrolases	Chromosome	arabinan endo-1,5-alpha-L-arabinosidase	GH43's subfamily
gene1251	GH43_26	9.199999999999993e-131	0.9325	GH	Glycoside Hydrolases	Chromosome	family 43 glycosylhydrolase	GH43's subfamily
gene1307	GH25	1e-60	0.5471	GH	Glycoside Hydrolases	Chromosome	glycoside hydrolase family 25 protein	Lysozyme (EC 3.2.1.17);
gene1381	GH2	2.4999999999999976e-241	0.8394	GH	Glycoside Hydrolases	Chromosome	glycoside hydrolase family 2 TIM barrel-domain containing protein	伪-L-arabinopyranosidase (EC 3.2.1.-);尾-1,3-galactosidase (EC 3.2.1.-);尾-galacturonidase (EC 3.2.1.-);尾-galacturonidase RGII specific (EC 3.2.1.-);Lactase (EC 3.2.1.108);Glycyrrhizin 尾-glucuronidase (EC 3.2.1.128);尾-D-galactofuranosidase (EC 3.2.1.146);Mannosylglycoprotein endo-尾-mannosidase (EC 3.2.1.152);Exo-尾-1,4-glucosaminidase (EC 3.2.1.165);尾-glucosidase (EC 3.2.1.21);尾-galactosidase (EC 3.2…
gene1400	GH109	8.6e-21	0.4599	GH	Glycoside Hydrolases	Chromosome	Gfo/Idh/MocA family oxidoreductase	伪-N-acetylgalactosaminidase (EC 3.2.1.49);尾-N-acetylhexosaminidase (EC 3.2.1.52);
gene1401	GH179	1.8e-21	0.5394	GH	Glycoside Hydrolases	Chromosome	Gfo/Idh/MocA family oxidoreductase	尾-N-acetylhexosaminidase (EC 3.2.1.52);
gene1416	GH36	1.3999999999999982e-291	0.9602	GH	Glycoside Hydrolases	Chromosome	MULTISPECIES: alpha-galactosidase	Stachyose synthase / galactinol-raffinose galactosyltransferase (EC 2.4.1.67);Raffinose synthase / galactinol-sucrose galactosyltransferase (EC 2.4.1.82);伪-galactosaminidase (EC 3.2.1.-);Blood group B 伪-1,3-galactosidase (EC 3.2.1.-);Raffinose exo-伪-1,6-galactosidase (EC 3.2.1.-);伪-galactosidase (EC 3.2.1.22);伪-N-acetylgalactosaminidase (EC 3.2.1.49);[retaining] 尾-L-arabinopyranosidase / 尾-L-arab…
gene1448	GH177	4.7e-19	0.7861	GH	Glycoside Hydrolases	Chromosome	Gfo/Idh/MocA family oxidoreductase	Exo-伪-sialidase (EC 3.2.1.18);
gene1531	GH1	1.199999999999999e-149	0.9916	GH	Glycoside Hydrolases	Chromosome	glycoside hydrolase family 1 protein	[retaining] anthocyanin 5-O-glucosyltransferase / 5-O-transglucosidase (EC 2.4.1.-);[retaining] anthocyanin 7-O-glucosyltransferase / 7-O-transglucosidase (EC 2.4.1.-);[retaining] 尾-transglucosidase (EC 2.4.1.-);伪-L-arabinopyranosidase (EC 3.2.1.-);尾-1,2-glucosidase (EC 3.2.1.-);尾-rutinosidase /伪-L-rhamnose-(1,6)-尾-D-glucosidase (EC 3.2.1.-);Isoflavone 7-O-glucosyl 尾-glucosidase (EC 3.2.1.-);3-a-…
gene1560	GH10	6.799999999999997e-112	0.9729	GH	Glycoside Hydrolases	Chromosome	MULTISPECIES: endo-1,4-beta-xylanase	Xylan endotransglycosylase (EC 2.4.2.-);[retaining] arabinoxylan-specific endo-尾-1,4-xylanase (EC 3.2.1.-);Mixed-linkage xylan-specific endo-尾-1,4-xylanase (cleaves glycosidic bond after 尾-1,3-linkage) (EC 3.2.1.-);Mixed-linkage xylan-specific endo-尾-1,4-xylanase (cleaves glycosidic bond preceding 尾-1,3-linkage) (EC 3.2.1.-);Tomatinase 尾-galactosidase (EC 3.2.1.-);[inverting] oligosaccharide redu…
gene1605	GH30_5	7.899999999999996e-151	0.7945	GH	Glycoside Hydrolases	Chromosome	O-Glycosyl hydrolase	GH30's subfamily
gene1606	GH35	6.499999999999996e-110	0.3095	GH	Glycoside Hydrolases	Chromosome	beta-galactosidase	尾-1,2-glucooligosaccharide:尾-glucosyltransferase (EC 2.4.1.391);尾-1,3-galactosidase (EC 3.2.1.-);Exo-尾-1,4-galactanase (EC 3.2.1.-);Exo-尾-1,4-glucosaminidase (EC 3.2.1.165);尾-galactosidase (EC 3.2.1.23);
gene1607	GH43_23	5.2e-82	0.4517	GH	Glycoside Hydrolases	Chromosome	MULTISPECIES: glycoside hydrolase family 43 protein	GH43's subfamily
gene1608	GH30_5	3.799999999999998e-151	0.6889	GH	Glycoside Hydrolases	Chromosome	RICIN domain-containing protein	GH30's subfamily
gene1627	GH24	3.1e-24	0.655	GH	Glycoside Hydrolases	Chromosome	MULTISPECIES: lysozyme	Lysozyme (EC 3.2.1.17);
gene1648	GH1	4.599999999999997e-149	0.9856	GH	Glycoside Hydrolases	Chromosome	MULTISPECIES: 6-phospho-beta-glucosidase	[retaining] anthocyanin 5-O-glucosyltransferase / 5-O-transglucosidase (EC 2.4.1.-);[retaining] anthocyanin 7-O-glucosyltransferase / 7-O-transglucosidase (EC 2.4.1.-);[retaining] 尾-transglucosidase (EC 2.4.1.-);伪-L-arabinopyranosidase (EC 3.2.1.-);尾-1,2-glucosidase (EC 3.2.1.-);尾-rutinosidase /伪-L-rhamnose-(1,6)-尾-D-glucosidase (EC 3.2.1.-);Isoflavone 7-O-glucosyl 尾-glucosidase (EC 3.2.1.-);3-a-…
gene1650	GH1	1.699999999999999e-152	0.9769	GH	Glycoside Hydrolases	Chromosome	MULTISPECIES: glycoside hydrolase family 1 protein	[retaining] anthocyanin 5-O-glucosyltransferase / 5-O-transglucosidase (EC 2.4.1.-);[retaining] anthocyanin 7-O-glucosyltransferase / 7-O-transglucosidase (EC 2.4.1.-);[retaining] 尾-transglucosidase (EC 2.4.1.-);伪-L-arabinopyranosidase (EC 3.2.1.-);尾-1,2-glucosidase (EC 3.2.1.-);尾-rutinosidase /伪-L-rhamnose-(1,6)-尾-D-glucosidase (EC 3.2.1.-);Isoflavone 7-O-glucosyl 尾-glucosidase (EC 3.2.1.-);3-a-…
gene1665	GH10	9.499999999999999e-104	0.3478	GH	Glycoside Hydrolases	Chromosome	endo-1,4-beta-xylanase	Xylan endotransglycosylase (EC 2.4.2.-);[retaining] arabinoxylan-specific endo-尾-1,4-xylanase (EC 3.2.1.-);Mixed-linkage xylan-specific endo-尾-1,4-xylanase (cleaves glycosidic bond after 尾-1,3-linkage) (EC 3.2.1.-);Mixed-linkage xylan-specific endo-尾-1,4-xylanase (cleaves glycosidic bond preceding 尾-1,3-linkage) (EC 3.2.1.-);Tomatinase 尾-galactosidase (EC 3.2.1.-);[inverting] oligosaccharide redu…
gene1699	GH43_10	8.799999999999996e-101	0.5144	GH	Glycoside Hydrolases	Chromosome	MULTISPECIES: glycoside hydrolase 43 family protein	GH43's subfamily
gene1700	GH43_16	4.299999999999997e-140	0.4984	GH	Glycoside Hydrolases	Chromosome	carbohydrate-binding protein	GH43's subfamily
gene1704	GH81	4.099999999999998e-128	0.3972	GH	Glycoside Hydrolases	Chromosome	discoidin domain-containing protein	Endo-尾-1,3-glucanase / laminarinase (EC 3.2.1.39);
gene1854	GH23	1.4999999999999998e-28	0.4556	GH	Glycoside Hydrolases	Chromosome	MULTISPECIES: transglycosylase SLT domain-containing protein	Chitinase (EC 3.2.1.14);Lysozyme (EC 3.2.1.17);Peptidoglycan lytic transglycosylase / peptidoglycan lyase (EC 4.2.2.-);
gene2111	GH109	9.6e-14	0.3974	GH	Glycoside Hydrolases	Chromosome	Gfo/Idh/MocA family oxidoreductase	伪-N-acetylgalactosaminidase (EC 3.2.1.49);尾-N-acetylhexosaminidase (EC 3.2.1.52);
gene2114	GH179	6.5e-31	0.6892	GH	Glycoside Hydrolases	Chromosome	MULTISPECIES: Gfo/Idh/MocA family oxidoreductase	尾-N-acetylhexosaminidase (EC 3.2.1.52);
gene2134	GH13	8.5e-08	0.3096	GH	Glycoside Hydrolases	Chromosome	family 10 glycosylhydrolase	-
gene2344	GH177	1.2e-06	0.4541	GH	Glycoside Hydrolases	Chromosome	MULTISPECIES: redox-sensing transcriptional repressor Rex	Exo-伪-sialidase (EC 3.2.1.18);
gene2425	GH43_1	1.499999999999999e-160	0.9366	GH	Glycoside Hydrolases	Chromosome	MULTISPECIES: glycoside hydrolase family 43 protein	GH43's subfamily
gene2464	GH1	1.2999999999999993e-142	0.9836	GH	Glycoside Hydrolases	Chromosome	6-phospho-beta-glucosidase	[retaining] anthocyanin 5-O-glucosyltransferase / 5-O-transglucosidase (EC 2.4.1.-);[retaining] anthocyanin 7-O-glucosyltransferase / 7-O-transglucosidase (EC 2.4.1.-);[retaining] 尾-transglucosidase (EC 2.4.1.-);伪-L-arabinopyranosidase (EC 3.2.1.-);尾-1,2-glucosidase (EC 3.2.1.-);尾-rutinosidase /伪-L-rhamnose-(1,6)-尾-D-glucosidase (EC 3.2.1.-);Isoflavone 7-O-glucosyl 尾-glucosidase (EC 3.2.1.-);3-a-…
gene2467	GH78	1.2999999999999991e-186	0.5848	GH	Glycoside Hydrolases	Chromosome	family 78 glycoside hydrolase catalytic domain	Isoflavone 7-O-glucosyl 伪-1,6-rhamnosidase (EC 3.2.1.-);Rhamnogalacturonan 伪-L-rhamnohydrolase (EC 3.2.1.174);伪-L-rhamnosidase (EC 3.2.1.40);
gene2473	GH1	1.0999999999999995e-151	0.9812	GH	Glycoside Hydrolases	Chromosome	6-phospho-beta-glucosidase	[retaining] anthocyanin 5-O-glucosyltransferase / 5-O-transglucosidase (EC 2.4.1.-);[retaining] anthocyanin 7-O-glucosyltransferase / 7-O-transglucosidase (EC 2.4.1.-);[retaining] 尾-transglucosidase (EC 2.4.1.-);伪-L-arabinopyranosidase (EC 3.2.1.-);尾-1,2-glucosidase (EC 3.2.1.-);尾-rutinosidase /伪-L-rhamnose-(1,6)-尾-D-glucosidase (EC 3.2.1.-);Isoflavone 7-O-glucosyl 尾-glucosidase (EC 3.2.1.-);3-a-…
gene2624	GH25	5.4e-51	0.5617	GH	Glycoside Hydrolases	Chromosome	glycoside hydrolase family 25 protein	Lysozyme (EC 3.2.1.17);
gene2670	GH13_9	9.399999999999993e-146	0.4446	GH	Glycoside Hydrolases	Chromosome	1,4-alpha-glucan branching protein GlgB	GH13's subfamily
gene2699	GH43_10	1.9999999999999996e-90	0.525	GH	Glycoside Hydrolases	Chromosome	Beta-xylosidase	GH43's subfamily
gene2710	GH74	2e-18	0.3412	GH	Glycoside Hydrolases	Chromosome	MULTISPECIES: hypothetical protein	Oligoxyloglucan reducing-end-specific cellobiohydrolase (EC 3.2.1.150);Xyloglucan-specific endo-尾-1,4-glucanase / endo-xyloglucanase (EC 3.2.1.151);Endo-尾-1,4-glucanase (EC 3.2.1.4);
gene2753	GH26	1.1999999999999993e-96	0.4295	GH	Glycoside Hydrolases	Chromosome	glycosyl hydrolase	Mixed-linkage xylan-specific endo-尾-1,4-xylanase (cleaves glycosidic bond after 尾-1,3-linkage) (EC 3.2.1.-);Exo-尾-1,4-mannobiohydrolase / mannobiose-producing exo-尾-mannanase (EC 3.2.1.100);Endo-尾-1,3-xylanase (EC 3.2.1.32);Endo-尾-1,4-glucanase (EC 3.2.1.4);Lichenase / endo-尾-1,3-1,4-glucanase (EC 3.2.1.73);Endo-尾-1,4-mannanase (EC 3.2.1.78);
gene2756	GH179	1.1e-33	0.7	GH	Glycoside Hydrolases	Chromosome	MULTISPECIES: Gfo/Idh/MocA family oxidoreductase	尾-N-acetylhexosaminidase (EC 3.2.1.52);
gene2758	GH179	8.599999999999998e-34	0.6957	GH	Glycoside Hydrolases	Chromosome	Gfo/Idh/MocA family oxidoreductase	尾-N-acetylhexosaminidase (EC 3.2.1.52);
gene2761	GH179	1.7e-22	0.8988	GH	Glycoside Hydrolases	Chromosome	Gfo/Idh/MocA family oxidoreductase	尾-N-acetylhexosaminidase (EC 3.2.1.52);
gene2795	GH52	1.7999999999999985e-189	0.584	GH	Glycoside Hydrolases	Chromosome	glycoside hydrolase family 52 protein	Xylan 尾-1,4-xylosidase (EC 3.2.1.37);
gene2796	GH67	9.599999999999988e-299	0.9749	GH	Glycoside Hydrolases	Chromosome	alpha-glucuronidase family glycosyl hydrolase	Xylan 伪-1,2-(4-O-methyl)-glucuronidase (EC 3.2.1.131);伪-glucuronidase (EC 3.2.1.139);
gene2870	GH95	3.799999999999997e-126	0.9215	GH	Glycoside Hydrolases	Chromosome	glycoside hydrolase family 95 protein	伪-L-galactosidase (EC 3.2.1.-);伪-L-fucosidase (EC 3.2.1.51);伪-1,2-L-fucosidase (EC 3.2.1.63);
gene2907	GH43_11	1.299999999999999e-152	0.5491	GH	Glycoside Hydrolases	Chromosome	glycoside hydrolase family 43 protein	GH43's subfamily
gene2912	GH43_35	2.999999999999999e-126	0.5887	GH	Glycoside Hydrolases	Chromosome	Glycosyl hydrolases family 43	GH43's subfamily
gene2916	GH2	3.2999999999999987e-108	0.9714	GH	Glycoside Hydrolases	Chromosome	MULTISPECIES: beta-glucuronidase	伪-L-arabinopyranosidase (EC 3.2.1.-);尾-1,3-galactosidase (EC 3.2.1.-);尾-galacturonidase (EC 3.2.1.-);尾-galacturonidase RGII specific (EC 3.2.1.-);Lactase (EC 3.2.1.108);Glycyrrhizin 尾-glucuronidase (EC 3.2.1.128);尾-D-galactofuranosidase (EC 3.2.1.146);Mannosylglycoprotein endo-尾-mannosidase (EC 3.2.1.152);Exo-尾-1,4-glucosaminidase (EC 3.2.1.165);尾-glucosidase (EC 3.2.1.21);尾-galactosidase (EC 3.2…
gene2932	GH144	6.499999999999999e-36	0.3111	GH	Glycoside Hydrolases	Chromosome	glucoamylase family protein	Exo 尾-1,2-glucooligosaccharide sophorohydrolase (non-reducing end) (EC 3.2.1.214);Endo-尾-1,2-glucanase (EC 3.2.1.71);
gene2933	GH43_34	3.4e-126	0.4719	GH	Glycoside Hydrolases	Chromosome	family 43 glycosylhydrolase	GH43's subfamily
gene2942	GH30_3	9.599999999999993e-165	0.9093	GH	Glycoside Hydrolases	Chromosome	glycoside hydrolase family 30 beta sandwich domain-containing protein	GH30's subfamily
gene2947	GH95	2.3999999999999976e-302	0.9508	GH	Glycoside Hydrolases	Chromosome	glycoside hydrolase family 95 protein	伪-L-galactosidase (EC 3.2.1.-);伪-L-fucosidase (EC 3.2.1.51);伪-1,2-L-fucosidase (EC 3.2.1.63);
gene2958	GH16_3	5.699999999999998e-84	0.371	GH	Glycoside Hydrolases	Chromosome	glycoside hydrolase family 16 protein	GH16's subfamily
gene2959	GH1	2.0999999999999993e-144	0.9896	GH	Glycoside Hydrolases	Chromosome	glycoside hydrolase family 1 protein	[retaining] anthocyanin 5-O-glucosyltransferase / 5-O-transglucosidase (EC 2.4.1.-);[retaining] anthocyanin 7-O-glucosyltransferase / 7-O-transglucosidase (EC 2.4.1.-);[retaining] 尾-transglucosidase (EC 2.4.1.-);伪-L-arabinopyranosidase (EC 3.2.1.-);尾-1,2-glucosidase (EC 3.2.1.-);尾-rutinosidase /伪-L-rhamnose-(1,6)-尾-D-glucosidase (EC 3.2.1.-);Isoflavone 7-O-glucosyl 尾-glucosidase (EC 3.2.1.-);3-a-…
gene2987	GH1	3.5999999999999984e-147	0.9836	GH	Glycoside Hydrolases	Chromosome	6-phospho-beta-glucosidase	[retaining] anthocyanin 5-O-glucosyltransferase / 5-O-transglucosidase (EC 2.4.1.-);[retaining] anthocyanin 7-O-glucosyltransferase / 7-O-transglucosidase (EC 2.4.1.-);[retaining] 尾-transglucosidase (EC 2.4.1.-);伪-L-arabinopyranosidase (EC 3.2.1.-);尾-1,2-glucosidase (EC 3.2.1.-);尾-rutinosidase /伪-L-rhamnose-(1,6)-尾-D-glucosidase (EC 3.2.1.-);Isoflavone 7-O-glucosyl 尾-glucosidase (EC 3.2.1.-);3-a-…
gene2991	GH51_1	5.499999999999996e-181	0.9801	GH	Glycoside Hydrolases	Chromosome	MULTISPECIES: alpha-N-arabinofuranosidase	GH51's subfamily
gene3016	GH3	3.299999999999999e-67	0.3131	GH	Glycoside Hydrolases	Chromosome	glycoside hydrolase family 3 N-terminal domain-containing protein	[retaining] 尾-NAcetylglucosaminoside phosphorylase (EC 2.4.1.-);尾-glycan phosphorylase (EC 2.4.1.-);MLG exo-尾-1,4-glucosidase (EC 3.2.1.-);[retaining] xyloglucan-specific exo-尾-1,4-glucosidase (EC 3.2.1.-);伪-L-arabinopyranosidase (EC 3.2.1.-);Avenacinase (EC 3.2.1.-);尾-1,2-glucosidase (EC 3.2.1.-);尾-1,6-glucosidase (EC 3.2.1.-);D-4,5-unsaturated 尾-glucuronyl hydrolase (EC 3.2.1.-);Exo-尾-1,3-1,4-g…
gene3032	GH16_21	1.4999999999999996e-91	0.8439	GH	Glycoside Hydrolases	Chromosome	MULTISPECIES: glycoside hydrolase family 16 protein	GH16's subfamily
gene3034	GH11	2.2999999999999996e-69	0.8524	GH	Glycoside Hydrolases	Chromosome	glycoside hydrolase family 11 protein	Xylan 尾-1,4-xylosidase (EC 3.2.1.37);Endo-尾-1,4-xylanase (EC 3.2.1.8);
gene3037	GH8	2.0999999999999997e-88	0.8237	GH	Glycoside Hydrolases	Chromosome	MULTISPECIES: glycosyl hydrolase family 8	Chitosanase (EC 3.2.1.132);[inverting] oligosaccharide reducing-end xylanase (EC 3.2.1.156);Endo-尾-1,3-xylanase (EC 3.2.1.32);Endo-尾-1,4-glucanase (EC 3.2.1.4);Endo-尾-1,3(4)-glucanase / lichenase-laminarinase (EC 3.2.1.6);Lichenase / endo-尾-1,3-1,4-glucanase (EC 3.2.1.73);Endo-尾-1,4-xylanase (EC 3.2.1.8);
gene3042	GH5_21	1.4999999999999996e-37	0.4368	GH	Glycoside Hydrolases	Chromosome	MULTISPECIES: RICIN domain-containing protein	GH5's subfamily
gene3046	GH129	4.6e-18	0.9042	GH	Glycoside Hydrolases	Chromosome	DUF5696 domain-containing protein	[retaining] 伪-1,3-(3,6)-anhydro-D-galactosidase (EC 3.2.1.-);伪-N-acetylgalactosaminidase (EC 3.2.1.49);
gene3057	GH43_10	4.4999999999999976e-100	0.5114	GH	Glycoside Hydrolases	Chromosome	glycoside hydrolase 43 family protein	GH43's subfamily
gene3058	GH43_16	8.599999999999994e-139	0.6051	GH	Glycoside Hydrolases	Chromosome	glycoside hydrolase family 43 protein	GH43's subfamily
gene3062	GH30_8	1.499999999999999e-139	0.4488	GH	Glycoside Hydrolases	Chromosome	glycosyl hydrolase family 30	GH30's subfamily
gene3068	GH95	5.299999999999993e-291	0.969	GH	Glycoside Hydrolases	Chromosome	glycoside hydrolase family 95 protein	伪-L-galactosidase (EC 3.2.1.-);伪-L-fucosidase (EC 3.2.1.51);伪-1,2-L-fucosidase (EC 3.2.1.63);
gene3069	GH182	4.1e-14	0.3233	GH	Glycoside Hydrolases	Chromosome	hypothetical protein	尾-D-galactofuranosidase (EC 3.2.1.146);
gene3072	GH27	3.9e-59	0.5664	GH	Glycoside Hydrolases	Chromosome	glycoside hydrolase family 27 protein	Galactan:galactan 伪-galactosyltransferase (EC 2.4.1.-);Galactomannan exo-伪-1,6-galactosidase (EC 3.2.1.-);伪-galactosidase (EC 3.2.1.22);伪-N-acetylgalactosaminidase (EC 3.2.1.49);[retaining] 尾-L-arabinopyranosidase / 尾-L-arabinosidase (EC 3.2.1.88);[retaining] isomalto-dextranase (EC 3.2.1.94);
gene3147	GH18	4.4000000000000005e-27	0.4577	GH	Glycoside Hydrolases	Chromosome	stalk domain-containing protein	Nod factor hydrolase (EC 3.2.1.-);Chitin exo-尾-1,4-N-acetylglucosaminidase (EC 3.2.1.-);Di-N-acetylchitobiase / reducing-end exo-hexosaminidase (EC 3.2.1.-);Peptidoglycan endo-尾-1,4-N-acetylglucosaminidase (EC 3.2.1.-);Chitosanase (EC 3.2.1.132);Chitinase (EC 3.2.1.14);Chitin exo-尾-1,4-N-acetylglucobiosaminidase (EC 3.2.1.200);[reducing end] exo-chitinase (EC 3.2.1.201);尾-N-acetylhexosaminidase (…
gene3196	GH179	6.799999999999998e-63	0.9365	GH	Glycoside Hydrolases	Chromosome	Gfo/Idh/MocA family oxidoreductase	尾-N-acetylhexosaminidase (EC 3.2.1.52);
gene3198	GH179	6.7e-27	0.506	GH	Glycoside Hydrolases	Chromosome	MULTISPECIES: Gfo/Idh/MocA family oxidoreductase	尾-N-acetylhexosaminidase (EC 3.2.1.52);
gene3203	GH125	2.499999999999998e-180	0.9145	GH	Glycoside Hydrolases	Chromosome	glycoside hydrolase family 125 protein	Mannosyl-oligosaccharide 伪-1,6-mannosidase / exo-伪-1,6-mannosidase (EC 3.2.1.163);
gene3206	GH29	9.999999999999995e-114	0.7509999999999999	GH	Glycoside Hydrolases	Chromosome	MULTISPECIES: alpha-L-fucosidase	伪-1,3-L-galactosidase (EC 3.2.1.-);伪-1,4-L-fucosidase (EC 3.2.1.-);伪-L-galactosidase (EC 3.2.1.-);伪-L-glucosidase (EC 3.2.1.-);伪-1,3-L-fucosidase (EC 3.2.1.111);伪-1,6-L-fucosidase (EC 3.2.1.127);伪-L-fucosidase (EC 3.2.1.51);伪-1,2-L-fucosidase (EC 3.2.1.63);
gene3211	GH1	1.0999999999999995e-151	0.9727	GH	Glycoside Hydrolases	Chromosome	MULTISPECIES: glycoside hydrolase family 1 protein	[retaining] anthocyanin 5-O-glucosyltransferase / 5-O-transglucosidase (EC 2.4.1.-);[retaining] anthocyanin 7-O-glucosyltransferase / 7-O-transglucosidase (EC 2.4.1.-);[retaining] 尾-transglucosidase (EC 2.4.1.-);伪-L-arabinopyranosidase (EC 3.2.1.-);尾-1,2-glucosidase (EC 3.2.1.-);尾-rutinosidase /伪-L-rhamnose-(1,6)-尾-D-glucosidase (EC 3.2.1.-);Isoflavone 7-O-glucosyl 尾-glucosidase (EC 3.2.1.-);3-a-…
gene3241	GH1	2.1999999999999993e-151	0.9792	GH	Glycoside Hydrolases	Chromosome	6-phospho-beta-glucosidase	[retaining] anthocyanin 5-O-glucosyltransferase / 5-O-transglucosidase (EC 2.4.1.-);[retaining] anthocyanin 7-O-glucosyltransferase / 7-O-transglucosidase (EC 2.4.1.-);[retaining] 尾-transglucosidase (EC 2.4.1.-);伪-L-arabinopyranosidase (EC 3.2.1.-);尾-1,2-glucosidase (EC 3.2.1.-);尾-rutinosidase /伪-L-rhamnose-(1,6)-尾-D-glucosidase (EC 3.2.1.-);Isoflavone 7-O-glucosyl 尾-glucosidase (EC 3.2.1.-);3-a-…
gene3243	GH5_4	1.3e-92	0.4895	GH	Glycoside Hydrolases	Chromosome	cellulase family glycosylhydrolase	GH5's subfamily
gene3246	GH32	7.699999999999997e-99	0.6064	GH	Glycoside Hydrolases	Chromosome	sucrose-6-phosphate hydrolase	[retaining] cycloinulo-oligosaccharide fructanotransferase (EC 2.4.1.-);[retaining] sucrose:sucrose 6-fructosyltransferase (6-SST) (EC 2.4.1.-);Sucrose 6 acetate 尾-2,1-fructosyltransferase (EC 2.4.1.-);[retaining] levansucrase / sucrose:fructan 6-fructosyltransferase (6-SFT) (EC 2.4.1.10);[retaining] fructan:fructan 1-fructosyltransferase (1-FFT) (EC 2.4.1.100);[retaining] fructan:fructan 6-fruct…
gene3251	GH5_8	3.099999999999999e-96	0.7523	GH	Glycoside Hydrolases	Chromosome	glycoside hydrolase family 5 protein	GH5's subfamily
gene3252	GH35	8.699999999999996e-85	0.4298	GH	Glycoside Hydrolases	Chromosome	beta-galactosidase	尾-1,2-glucooligosaccharide:尾-glucosyltransferase (EC 2.4.1.391);尾-1,3-galactosidase (EC 3.2.1.-);Exo-尾-1,4-galactanase (EC 3.2.1.-);Exo-尾-1,4-glucosaminidase (EC 3.2.1.165);尾-galactosidase (EC 3.2.1.23);
gene3295	GH3	2e-60	0.509	GH	Glycoside Hydrolases	Chromosome	beta-N-acetylhexosaminidase	[retaining] 尾-NAcetylglucosaminoside phosphorylase (EC 2.4.1.-);尾-glycan phosphorylase (EC 2.4.1.-);MLG exo-尾-1,4-glucosidase (EC 3.2.1.-);[retaining] xyloglucan-specific exo-尾-1,4-glucosidase (EC 3.2.1.-);伪-L-arabinopyranosidase (EC 3.2.1.-);Avenacinase (EC 3.2.1.-);尾-1,2-glucosidase (EC 3.2.1.-);尾-1,6-glucosidase (EC 3.2.1.-);D-4,5-unsaturated 尾-glucuronyl hydrolase (EC 3.2.1.-);Exo-尾-1,3-1,4-g…
gene3362	GH13_29	8.099999999999995e-180	0.613	GH	Glycoside Hydrolases	Chromosome	alpha,alpha-phosphotrehalase	GH13's subfamily
gene3364	GH13_31	1.9999999999999987e-159	0.619	GH	Glycoside Hydrolases	Chromosome	MULTISPECIES: alpha-glucosidase	GH13's subfamily
gene3369	GH32	3.5999999999999984e-91	0.6998	GH	Glycoside Hydrolases	Chromosome	glycoside hydrolase family 32 protein	[retaining] cycloinulo-oligosaccharide fructanotransferase (EC 2.4.1.-);[retaining] sucrose:sucrose 6-fructosyltransferase (6-SST) (EC 2.4.1.-);Sucrose 6 acetate 尾-2,1-fructosyltransferase (EC 2.4.1.-);[retaining] levansucrase / sucrose:fructan 6-fructosyltransferase (6-SFT) (EC 2.4.1.10);[retaining] fructan:fructan 1-fructosyltransferase (1-FFT) (EC 2.4.1.100);[retaining] fructan:fructan 6-fruct…
gene3395	GH177	5.3e-24	0.4872	GH	Glycoside Hydrolases	Chromosome	MULTISPECIES: Gfo/Idh/MocA family oxidoreductase	Exo-伪-sialidase (EC 3.2.1.18);
gene3420	GH2	1.1999999999999995e-111	0.8975	GH	Glycoside Hydrolases	Chromosome	glycoside hydrolase family 2 protein	伪-L-arabinopyranosidase (EC 3.2.1.-);尾-1,3-galactosidase (EC 3.2.1.-);尾-galacturonidase (EC 3.2.1.-);尾-galacturonidase RGII specific (EC 3.2.1.-);Lactase (EC 3.2.1.108);Glycyrrhizin 尾-glucuronidase (EC 3.2.1.128);尾-D-galactofuranosidase (EC 3.2.1.146);Mannosylglycoprotein endo-尾-mannosidase (EC 3.2.1.152);Exo-尾-1,4-glucosaminidase (EC 3.2.1.165);尾-glucosidase (EC 3.2.1.21);尾-galactosidase (EC 3.2…
gene3430	GH18	2.4e-37	0.4442	GH	Glycoside Hydrolases	Chromosome	S-layer homology domain-containing protein	Nod factor hydrolase (EC 3.2.1.-);Chitin exo-尾-1,4-N-acetylglucosaminidase (EC 3.2.1.-);Di-N-acetylchitobiase / reducing-end exo-hexosaminidase (EC 3.2.1.-);Peptidoglycan endo-尾-1,4-N-acetylglucosaminidase (EC 3.2.1.-);Chitosanase (EC 3.2.1.132);Chitinase (EC 3.2.1.14);Chitin exo-尾-1,4-N-acetylglucobiosaminidase (EC 3.2.1.200);[reducing end] exo-chitinase (EC 3.2.1.201);尾-N-acetylhexosaminidase (…
gene3439	GH5_4	3.7999999999999995e-97	0.76	GH	Glycoside Hydrolases	Chromosome	MULTISPECIES: glycoside hydrolase family 5 protein	GH5's subfamily
gene3459	GH105	5.2e-102	0.8691	GH	Glycoside Hydrolases	Chromosome	glycoside hydrolase family 88 protein	D-4,5-unsaturated 伪-galacturonidase (EC 3.2.1.-);D-4,5-unsaturated 尾-glucuronyl hydrolase (EC 3.2.1.-);Unsaturated rhamnogalacturonyl hydrolase (EC 3.2.1.172);
gene3472	GH30_4	4.6999999999999965e-166	0.9521	GH	Glycoside Hydrolases	Chromosome	glycoside hydrolase	GH30's subfamily
gene3475	GH129	1.2e-26	0.6506	GH	Glycoside Hydrolases	Chromosome	DUF5696 domain-containing protein	[retaining] 伪-1,3-(3,6)-anhydro-D-galactosidase (EC 3.2.1.-);伪-N-acetylgalactosaminidase (EC 3.2.1.49);
gene3528	GH179	2.2e-08	0.4493	GH	Glycoside Hydrolases	Chromosome	MULTISPECIES: Gfo/Idh/MocA family oxidoreductase	尾-N-acetylhexosaminidase (EC 3.2.1.52);
gene3529	GH177	1.1e-26	0.6718	GH	Glycoside Hydrolases	Chromosome	MULTISPECIES: Gfo/Idh/MocA family oxidoreductase	Exo-伪-sialidase (EC 3.2.1.18);
gene3537	GH179	6.8999999999999995e-31	0.8964	GH	Glycoside Hydrolases	Chromosome	Gfo/Idh/MocA family oxidoreductase	尾-N-acetylhexosaminidase (EC 3.2.1.52);
gene3716	GH2	1.299999999999999e-221	0.8504	GH	Glycoside Hydrolases	Chromosome	MULTISPECIES: glycoside hydrolase family 2 TIM barrel-domain containing protein	伪-L-arabinopyranosidase (EC 3.2.1.-);尾-1,3-galactosidase (EC 3.2.1.-);尾-galacturonidase (EC 3.2.1.-);尾-galacturonidase RGII specific (EC 3.2.1.-);Lactase (EC 3.2.1.108);Glycyrrhizin 尾-glucuronidase (EC 3.2.1.128);尾-D-galactofuranosidase (EC 3.2.1.146);Mannosylglycoprotein endo-尾-mannosidase (EC 3.2.1.152);Exo-尾-1,4-glucosaminidase (EC 3.2.1.165);尾-glucosidase (EC 3.2.1.21);尾-galactosidase (EC 3.2…
gene3728	GH42	2.399999999999998e-162	0.5488	GH	Glycoside Hydrolases	Chromosome	MULTISPECIES: beta-galactosidase	伪-L-arabinopyranosidase (EC 3.2.1.-);尾-galactosidase (EC 3.2.1.23);
gene3760	GH31_3	1.399999999999999e-215	0.557	GH	Glycoside Hydrolases	Chromosome	alpha-xylosidase	GH31's subfamily
gene3770	GH42	4.399999999999997e-160	0.5406	GH	Glycoside Hydrolases	Chromosome	beta-galactosidase	伪-L-arabinopyranosidase (EC 3.2.1.-);尾-galactosidase (EC 3.2.1.23);
gene3771	GH53	1.599999999999999e-128	0.9363	GH	Glycoside Hydrolases	Chromosome	arabinogalactan endo-1,4-beta-galactosidase	Endo-尾-1,4-galactanase (EC 3.2.1.89);
gene3793	GH2	1.9999999999999994e-111	0.8801	GH	Glycoside Hydrolases	Chromosome	glycoside hydrolase family 2 protein	伪-L-arabinopyranosidase (EC 3.2.1.-);尾-1,3-galactosidase (EC 3.2.1.-);尾-galacturonidase (EC 3.2.1.-);尾-galacturonidase RGII specific (EC 3.2.1.-);Lactase (EC 3.2.1.108);Glycyrrhizin 尾-glucuronidase (EC 3.2.1.128);尾-D-galactofuranosidase (EC 3.2.1.146);Mannosylglycoprotein endo-尾-mannosidase (EC 3.2.1.152);Exo-尾-1,4-glucosaminidase (EC 3.2.1.165);尾-glucosidase (EC 3.2.1.21);尾-galactosidase (EC 3.2…
gene3816	GH13_18	7.999999999999997e-105	0.7049	GH	Glycoside Hydrolases	Chromosome	MULTISPECIES: sucrose phosphorylase	GH13's subfamily
gene3823	GH30_8	2.2999999999999993e-152	0.6128	GH	Glycoside Hydrolases	Chromosome	carbohydrate-binding protein	GH30's subfamily
gene3912	GH177	4.3e-15	0.3182	GH	Glycoside Hydrolases	Chromosome	MULTISPECIES: Gfo/Idh/MocA family oxidoreductase	Exo-伪-sialidase (EC 3.2.1.18);
gene3961	GH23	2.3e-29	0.7112	GH	Glycoside Hydrolases	Chromosome	MULTISPECIES: lytic transglycosylase domain-containing protein	Chitinase (EC 3.2.1.14);Lysozyme (EC 3.2.1.17);Peptidoglycan lytic transglycosylase / peptidoglycan lyase (EC 4.2.2.-);
gene3976	GH4	4.7e-07	0.3099	GH	Glycoside Hydrolases	Chromosome	MULTISPECIES: malate dehydrogenase	6-P-伪-glucosidase (EC 3.2.1.122);伪-glucuronidase (EC 3.2.1.139);伪-glucosidase (EC 3.2.1.20);尾-glucosidase (EC 3.2.1.21);伪-galactosidase (EC 3.2.1.22);Galacturonan 伪-1,4-galacturonidase (EC 3.2.1.67);6-P-尾-glucosidase (EC 3.2.1.86);
gene4007	GH109	1.1e-29	0.4571	GH	Glycoside Hydrolases	Chromosome	MULTISPECIES: Gfo/Idh/MocA family oxidoreductase	伪-N-acetylgalactosaminidase (EC 3.2.1.49);尾-N-acetylhexosaminidase (EC 3.2.1.52);
gene4068	GH10	7.899999999999996e-108	0.3057	GH	Glycoside Hydrolases	Chromosome	MULTISPECIES: endo-1,4-beta-xylanase	Xylan endotransglycosylase (EC 2.4.2.-);[retaining] arabinoxylan-specific endo-尾-1,4-xylanase (EC 3.2.1.-);Mixed-linkage xylan-specific endo-尾-1,4-xylanase (cleaves glycosidic bond after 尾-1,3-linkage) (EC 3.2.1.-);Mixed-linkage xylan-specific endo-尾-1,4-xylanase (cleaves glycosidic bond preceding 尾-1,3-linkage) (EC 3.2.1.-);Tomatinase 尾-galactosidase (EC 3.2.1.-);[inverting] oligosaccharide redu…
gene4081	GH3	2.999999999999999e-75	0.3107	GH	Glycoside Hydrolases	Chromosome	glycoside hydrolase family 3 N-terminal domain-containing protein	[retaining] 尾-NAcetylglucosaminoside phosphorylase (EC 2.4.1.-);尾-glycan phosphorylase (EC 2.4.1.-);MLG exo-尾-1,4-glucosidase (EC 3.2.1.-);[retaining] xyloglucan-specific exo-尾-1,4-glucosidase (EC 3.2.1.-);伪-L-arabinopyranosidase (EC 3.2.1.-);Avenacinase (EC 3.2.1.-);尾-1,2-glucosidase (EC 3.2.1.-);尾-1,6-glucosidase (EC 3.2.1.-);D-4,5-unsaturated 尾-glucuronyl hydrolase (EC 3.2.1.-);Exo-尾-1,3-1,4-g…
gene4148	GH25	1.3999999999999996e-52	0.5595	GH	Glycoside Hydrolases	Chromosome	glycoside hydrolase family 25 protein	Lysozyme (EC 3.2.1.17);
gene4510	GH13_14	2.399999999999999e-115	0.3653	GH	Glycoside Hydrolases	Chromosome	type I pullulanase	GH13's subfamily
gene4511	GH13_14	7.099999999999997e-113	0.4862	GH	Glycoside Hydrolases	Chromosome	type I pullulanase	GH13's subfamily
gene4515	GH105	5.299999999999998e-122	0.9346	GH	Glycoside Hydrolases	Chromosome	MULTISPECIES: glycoside hydrolase family 88 protein	D-4,5-unsaturated 伪-galacturonidase (EC 3.2.1.-);D-4,5-unsaturated 尾-glucuronyl hydrolase (EC 3.2.1.-);Unsaturated rhamnogalacturonyl hydrolase (EC 3.2.1.172);
gene4805	GH53	3.7999999999999995e-101	0.8481	GH	Glycoside Hydrolases	Chromosome	MULTISPECIES: glycosyl hydrolase 53 family protein	Endo-尾-1,4-galactanase (EC 3.2.1.89);
gene4813	GH119	0	0.6831	GH	Glycoside Hydrolases	Chromosome	carbohydrate binding domain-containing protein	[retaining] 伪-amylase (EC 3.2.1.1);
gene4868	GH179	1.3e-32	0.8342	GH	Glycoside Hydrolases	Chromosome	Gfo/Idh/MocA family oxidoreductase	尾-N-acetylhexosaminidase (EC 3.2.1.52);
gene4942	GH18	3.0999999999999997e-40	0.3746	GH	Glycoside Hydrolases	Chromosome	Copper amine oxidase N-terminal domain-containing protein	Nod factor hydrolase (EC 3.2.1.-);Chitin exo-尾-1,4-N-acetylglucosaminidase (EC 3.2.1.-);Di-N-acetylchitobiase / reducing-end exo-hexosaminidase (EC 3.2.1.-);Peptidoglycan endo-尾-1,4-N-acetylglucosaminidase (EC 3.2.1.-);Chitosanase (EC 3.2.1.132);Chitinase (EC 3.2.1.14);Chitin exo-尾-1,4-N-acetylglucobiosaminidase (EC 3.2.1.200);[reducing end] exo-chitinase (EC 3.2.1.201);尾-N-acetylhexosaminidase (…
gene5028	GH1	2.2999999999999988e-172	0.9777	GH	Glycoside Hydrolases	Chromosome	GH1 family beta-glucosidase	[retaining] anthocyanin 5-O-glucosyltransferase / 5-O-transglucosidase (EC 2.4.1.-);[retaining] anthocyanin 7-O-glucosyltransferase / 7-O-transglucosidase (EC 2.4.1.-);[retaining] 尾-transglucosidase (EC 2.4.1.-);伪-L-arabinopyranosidase (EC 3.2.1.-);尾-1,2-glucosidase (EC 3.2.1.-);尾-rutinosidase /伪-L-rhamnose-(1,6)-尾-D-glucosidase (EC 3.2.1.-);Isoflavone 7-O-glucosyl 尾-glucosidase (EC 3.2.1.-);3-a-…
gene5034	GH2	5.3999999999999985e-77	0.7616	GH	Glycoside Hydrolases	Chromosome	sugar-binding domain-containing protein	伪-L-arabinopyranosidase (EC 3.2.1.-);尾-1,3-galactosidase (EC 3.2.1.-);尾-galacturonidase (EC 3.2.1.-);尾-galacturonidase RGII specific (EC 3.2.1.-);Lactase (EC 3.2.1.108);Glycyrrhizin 尾-glucuronidase (EC 3.2.1.128);尾-D-galactofuranosidase (EC 3.2.1.146);Mannosylglycoprotein endo-尾-mannosidase (EC 3.2.1.152);Exo-尾-1,4-glucosaminidase (EC 3.2.1.165);尾-glucosidase (EC 3.2.1.21);尾-galactosidase (EC 3.2…
gene5095	GH179	4.5e-33	0.8862	GH	Glycoside Hydrolases	Chromosome	MULTISPECIES: Gfo/Idh/MocA family oxidoreductase	尾-N-acetylhexosaminidase (EC 3.2.1.52);
gene5097	GH179	2.7000000000000003e-42	0.7294	GH	Glycoside Hydrolases	Chromosome	MULTISPECIES: Gfo/Idh/MocA family oxidoreductase	尾-N-acetylhexosaminidase (EC 3.2.1.52);
gene5425	GH42	1.7999999999999988e-120	0.5479	GH	Glycoside Hydrolases	Chromosome	beta-galactosidase	伪-L-arabinopyranosidase (EC 3.2.1.-);尾-galactosidase (EC 3.2.1.23);
gene5436	GH94	6.499999999999995e-196	0.8719	GH	Glycoside Hydrolases	Chromosome	MULTISPECIES: cellobiose phosphorylase	Acholetin phosphorylase (EC 2.4.1.-);Glucosylgalactose phosphorylase (EC 2.4.1.-);Mixed-linkage 尾-glucooligosaccharide phosphorylase (EC 2.4.1.-);Cellobiose phosphorylase (EC 2.4.1.20);Chitobiose phosphorylase (EC 2.4.1.280);Laminaribiose phosphorylase (EC 2.4.1.31);Cellobionic acid phosphorylase (EC 2.4.1.321);尾-1,2-oligoglucan phosphorylase (EC 2.4.1.333);Solabiose phosphorylase (EC 2.4.1.389);…
gene5537	GH13_5	9.399999999999998e-154	0.6827	GH	Glycoside Hydrolases	Chromosome	alpha-amylase	GH13's subfamily
gene5549	GH177	8.800000000000003e-16	0.9665	GH	Glycoside Hydrolases	Chromosome	Gfo/Idh/MocA family oxidoreductase	Exo-伪-sialidase (EC 3.2.1.18);
gene5624	GH130_2	3.699999999999997e-162	0.8667	GH	Glycoside Hydrolases	Chromosome	glycoside hydrolase family 130 protein	GH130's subfamily
gene5628	GH76	1.5e-12	0.368	GH	Glycoside Hydrolases	Chromosome	AGE family epimerase/isomerase	Endo-伪-1,6-mannanase (EC 3.2.1.101);伪-glucosidase (EC 3.2.1.20);
gene5629	GH130_1	5.099999999999997e-171	0.7985	GH	Glycoside Hydrolases	Chromosome	glycosidase	GH130's subfamily
gene5700	GH105	9.5e-118	0.9135	GH	Glycoside Hydrolases	Chromosome	glycoside hydrolase family 88 protein	D-4,5-unsaturated 伪-galacturonidase (EC 3.2.1.-);D-4,5-unsaturated 尾-glucuronyl hydrolase (EC 3.2.1.-);Unsaturated rhamnogalacturonyl hydrolase (EC 3.2.1.172);
gene5710	GH126	1.1999999999999992e-73	0.8649	GH	Glycoside Hydrolases	Chromosome	glycosyl hydrolase	[retaining] 伪-amylase (EC 3.2.1.1);
gene5768	GH30_2	1.3999999999999987e-178	0.917	GH	Glycoside Hydrolases	Chromosome	glycoside hydrolase family 30 protein	GH30's subfamily
gene5769	GH10	1.0999999999999995e-77	0.85	GH	Glycoside Hydrolases	Chromosome	MULTISPECIES: endo-1,4-beta-xylanase	Xylan endotransglycosylase (EC 2.4.2.-);[retaining] arabinoxylan-specific endo-尾-1,4-xylanase (EC 3.2.1.-);Mixed-linkage xylan-specific endo-尾-1,4-xylanase (cleaves glycosidic bond after 尾-1,3-linkage) (EC 3.2.1.-);Mixed-linkage xylan-specific endo-尾-1,4-xylanase (cleaves glycosidic bond preceding 尾-1,3-linkage) (EC 3.2.1.-);Tomatinase 尾-galactosidase (EC 3.2.1.-);[inverting] oligosaccharide redu…
gene5775	GH43_24	2.399999999999999e-83	0.3891	GH	Glycoside Hydrolases	Chromosome	F5/8 type C domain-containing protein	GH43's subfamily
gene0202	CE4	1.3e-37	0.6	CE	Carbohydrate Esterases	Chromosome	polysaccharide deacetylase family protein	Chitin oligosaccharide deacetylase (EC 3.1.1.-);Acetylesterase (EC 3.1.1.6);Acetylxylan esterase (EC 3.1.1.72);LPS deacetylase (EC 3.5.1.-);Poly-尾-1,6-N-acetylglucosamine deacetylase (EC 3.5.1.-);Peptidoglycan N-acetylglucosamine deacetylase (EC 3.5.1.104);Chitin deacetylase (EC 3.5.1.41);
gene0386	CE3	7.6e-17	0.9266	CE	Carbohydrate Esterases	Chromosome	SGNH/GDSL hydrolase family protein	Acetylesterase (EC 3.1.1.6);Acetylxylan esterase (EC 3.1.1.72);
gene0545	CE1	3e-07	0.3362	CE	Carbohydrate Esterases	Chromosome	alpha/beta fold hydrolase	Trehalose 6-O-mycolyltransferase (EC 2.3.1.122);Diacylglycerol O-acyltransferase (EC 2.3.1.20);Carboxylic ester hydrolase (EC 3.1.1.-);Acetylxylan esterase (EC 3.1.1.72);Feruloyl esterase (EC 3.1.1.73);
gene0681	CE1	6.3e-10	0.6549	CE	Carbohydrate Esterases	Chromosome	MULTISPECIES: alpha/beta fold hydrolase	Trehalose 6-O-mycolyltransferase (EC 2.3.1.122);Diacylglycerol O-acyltransferase (EC 2.3.1.20);Carboxylic ester hydrolase (EC 3.1.1.-);Acetylxylan esterase (EC 3.1.1.72);Feruloyl esterase (EC 3.1.1.73);
gene0703	CE3	1.2e-15	0.5533	CE	Carbohydrate Esterases	Chromosome	stalk domain-containing protein	Acetylesterase (EC 3.1.1.6);Acetylxylan esterase (EC 3.1.1.72);
gene0710	CE12	2.1999999999999996e-79	0.4718	CE	Carbohydrate Esterases	Chromosome	Lysophospholipase L1	Carboxylic ester hydrolase (EC 3.1.1.-);Pectin acetylesterase (EC 3.1.1.-);Acetylxylan esterase (EC 3.1.1.72);Rhamnogalacturonan acetylesterase (EC 3.1.1.86);
gene0768	CE1	3.9e-12	0.8883	CE	Carbohydrate Esterases	Chromosome	phospholipase/carboxylesterase	Trehalose 6-O-mycolyltransferase (EC 2.3.1.122);Diacylglycerol O-acyltransferase (EC 2.3.1.20);Carboxylic ester hydrolase (EC 3.1.1.-);Acetylxylan esterase (EC 3.1.1.72);Feruloyl esterase (EC 3.1.1.73);
gene0779	CE19	4.9e-12	0.383	CE	Carbohydrate Esterases	Chromosome	hypothetical protein	Pectin methylesterase (EC 3.1.1.11);
gene0989	CE1	4.2999999999999995e-36	0.5161	CE	Carbohydrate Esterases	Chromosome	MULTISPECIES: alpha/beta hydrolase-fold protein	Trehalose 6-O-mycolyltransferase (EC 2.3.1.122);Diacylglycerol O-acyltransferase (EC 2.3.1.20);Carboxylic ester hydrolase (EC 3.1.1.-);Acetylxylan esterase (EC 3.1.1.72);Feruloyl esterase (EC 3.1.1.73);
gene1167	CE1	2.6000000000000003e-10	0.6884	CE	Carbohydrate Esterases	Chromosome	Acetyl esterase/lipase	Trehalose 6-O-mycolyltransferase (EC 2.3.1.122);Diacylglycerol O-acyltransferase (EC 2.3.1.20);Carboxylic ester hydrolase (EC 3.1.1.-);Acetylxylan esterase (EC 3.1.1.72);Feruloyl esterase (EC 3.1.1.73);
gene1170	CE1	7.2e-11	0.3195	CE	Carbohydrate Esterases	Chromosome	S9 family peptidase	Trehalose 6-O-mycolyltransferase (EC 2.3.1.122);Diacylglycerol O-acyltransferase (EC 2.3.1.20);Carboxylic ester hydrolase (EC 3.1.1.-);Acetylxylan esterase (EC 3.1.1.72);Feruloyl esterase (EC 3.1.1.73);
gene1431	CE1	7.5e-07	0.5617	CE	Carbohydrate Esterases	Chromosome	alpha/beta fold hydrolase	Trehalose 6-O-mycolyltransferase (EC 2.3.1.122);Diacylglycerol O-acyltransferase (EC 2.3.1.20);Carboxylic ester hydrolase (EC 3.1.1.-);Acetylxylan esterase (EC 3.1.1.72);Feruloyl esterase (EC 3.1.1.73);
gene1649	CE1	2.2e-16	0.3148	CE	Carbohydrate Esterases	Chromosome	S-layer homology domain-containing protein	Trehalose 6-O-mycolyltransferase (EC 2.3.1.122);Diacylglycerol O-acyltransferase (EC 2.3.1.20);Carboxylic ester hydrolase (EC 3.1.1.-);Acetylxylan esterase (EC 3.1.1.72);Feruloyl esterase (EC 3.1.1.73);
gene1715	CE4	1e-26	0.42	CE	Carbohydrate Esterases	Chromosome	MULTISPECIES: polysaccharide deacetylase family protein	Chitin oligosaccharide deacetylase (EC 3.1.1.-);Acetylesterase (EC 3.1.1.6);Acetylxylan esterase (EC 3.1.1.72);LPS deacetylase (EC 3.5.1.-);Poly-尾-1,6-N-acetylglucosamine deacetylase (EC 3.5.1.-);Peptidoglycan N-acetylglucosamine deacetylase (EC 3.5.1.104);Chitin deacetylase (EC 3.5.1.41);
gene1723	CE1	1.7e-53	0.7161	CE	Carbohydrate Esterases	Chromosome	MULTISPECIES: alpha/beta hydrolase-fold protein	Trehalose 6-O-mycolyltransferase (EC 2.3.1.122);Diacylglycerol O-acyltransferase (EC 2.3.1.20);Carboxylic ester hydrolase (EC 3.1.1.-);Acetylxylan esterase (EC 3.1.1.72);Feruloyl esterase (EC 3.1.1.73);
gene2273	CE4	1.5e-31	0.4158	CE	Carbohydrate Esterases	Chromosome	polysaccharide deacetylase family protein	Chitin oligosaccharide deacetylase (EC 3.1.1.-);Acetylesterase (EC 3.1.1.6);Acetylxylan esterase (EC 3.1.1.72);LPS deacetylase (EC 3.5.1.-);Poly-尾-1,6-N-acetylglucosamine deacetylase (EC 3.5.1.-);Peptidoglycan N-acetylglucosamine deacetylase (EC 3.5.1.104);Chitin deacetylase (EC 3.5.1.41);
gene2335	CE14	5.5000000000000006e-24	0.4629	CE	Carbohydrate Esterases	Chromosome	MULTISPECIES: bacillithiol biosynthesis deacetylase BshB1	Diacetylchitobiose deacetylase (EC 3.5.1.-);Chitin disaccharide deacetylase (RE) (EC 3.5.1.105);Mycothiol S-conjugate amidase (EC 3.5.1.115);Chitin disaccharide deacetylase (NRE) (EC 3.5.1.136);N-acetylglucosamine deacetylase (EC 3.5.1.33);N-acetylglucosaminylphosphatidylinositol deacetylase (EC 3.5.1.89);
gene2385	CE3	9.6e-13	0.6838	CE	Carbohydrate Esterases	Chromosome	GDSL-type esterase/lipase family protein	Acetylesterase (EC 3.1.1.6);Acetylxylan esterase (EC 3.1.1.72);
gene2652	CE1	9.1e-40	0.9016	CE	Carbohydrate Esterases	Chromosome	MULTISPECIES: alpha/beta hydrolase-fold protein	Trehalose 6-O-mycolyltransferase (EC 2.3.1.122);Diacylglycerol O-acyltransferase (EC 2.3.1.20);Carboxylic ester hydrolase (EC 3.1.1.-);Acetylxylan esterase (EC 3.1.1.72);Feruloyl esterase (EC 3.1.1.73);
gene2676	CE4	1.6e-36	0.4522	CE	Carbohydrate Esterases	Chromosome	MULTISPECIES: polysaccharide deacetylase family protein	Chitin oligosaccharide deacetylase (EC 3.1.1.-);Acetylesterase (EC 3.1.1.6);Acetylxylan esterase (EC 3.1.1.72);LPS deacetylase (EC 3.5.1.-);Poly-尾-1,6-N-acetylglucosamine deacetylase (EC 3.5.1.-);Peptidoglycan N-acetylglucosamine deacetylase (EC 3.5.1.104);Chitin deacetylase (EC 3.5.1.41);
gene2834	CE4	9.2e-26	0.4242	CE	Carbohydrate Esterases	Chromosome	polysaccharide deacetylase family protein	Chitin oligosaccharide deacetylase (EC 3.1.1.-);Acetylesterase (EC 3.1.1.6);Acetylxylan esterase (EC 3.1.1.72);LPS deacetylase (EC 3.5.1.-);Poly-尾-1,6-N-acetylglucosamine deacetylase (EC 3.5.1.-);Peptidoglycan N-acetylglucosamine deacetylase (EC 3.5.1.104);Chitin deacetylase (EC 3.5.1.41);
gene2897	CE1	9.4e-07	0.6939	CE	Carbohydrate Esterases	Chromosome	alpha/beta hydrolase	Trehalose 6-O-mycolyltransferase (EC 2.3.1.122);Diacylglycerol O-acyltransferase (EC 2.3.1.20);Carboxylic ester hydrolase (EC 3.1.1.-);Acetylxylan esterase (EC 3.1.1.72);Feruloyl esterase (EC 3.1.1.73);
gene2971	CE1	1.9e-06	0.376	CE	Carbohydrate Esterases	Chromosome	alpha/beta hydrolase	Trehalose 6-O-mycolyltransferase (EC 2.3.1.122);Diacylglycerol O-acyltransferase (EC 2.3.1.20);Carboxylic ester hydrolase (EC 3.1.1.-);Acetylxylan esterase (EC 3.1.1.72);Feruloyl esterase (EC 3.1.1.73);
gene3035	CE1	1.3999999999999995e-54	0.8627	CE	Carbohydrate Esterases	Chromosome	alpha/beta hydrolase-fold protein	Trehalose 6-O-mycolyltransferase (EC 2.3.1.122);Diacylglycerol O-acyltransferase (EC 2.3.1.20);Carboxylic ester hydrolase (EC 3.1.1.-);Acetylxylan esterase (EC 3.1.1.72);Feruloyl esterase (EC 3.1.1.73);
gene3036	CE17	4.599999999999998e-40	0.4075	CE	Carbohydrate Esterases	Chromosome	SGNH/GDSL hydrolase family protein	Acetylmannan esterase (EC 3.1.1.-);
gene3132	CE14	9.3e-30	0.5129	CE	Carbohydrate Esterases	Chromosome	bacillithiol biosynthesis deacetylase BshB2	Diacetylchitobiose deacetylase (EC 3.5.1.-);Chitin disaccharide deacetylase (RE) (EC 3.5.1.105);Mycothiol S-conjugate amidase (EC 3.5.1.115);Chitin disaccharide deacetylase (NRE) (EC 3.5.1.136);N-acetylglucosamine deacetylase (EC 3.5.1.33);N-acetylglucosaminylphosphatidylinositol deacetylase (EC 3.5.1.89);
gene3161	CE1	2.1e-08	0.8306	CE	Carbohydrate Esterases	Chromosome	alpha/beta hydrolase	Trehalose 6-O-mycolyltransferase (EC 2.3.1.122);Diacylglycerol O-acyltransferase (EC 2.3.1.20);Carboxylic ester hydrolase (EC 3.1.1.-);Acetylxylan esterase (EC 3.1.1.72);Feruloyl esterase (EC 3.1.1.73);
gene3332	CE4	6.1e-25	0.4413	CE	Carbohydrate Esterases	Chromosome	MULTISPECIES: polysaccharide deacetylase family protein	Chitin oligosaccharide deacetylase (EC 3.1.1.-);Acetylesterase (EC 3.1.1.6);Acetylxylan esterase (EC 3.1.1.72);LPS deacetylase (EC 3.5.1.-);Poly-尾-1,6-N-acetylglucosamine deacetylase (EC 3.5.1.-);Peptidoglycan N-acetylglucosamine deacetylase (EC 3.5.1.104);Chitin deacetylase (EC 3.5.1.41);
gene3347	CE12	4e-53	0.5026	CE	Carbohydrate Esterases	Chromosome	Lysophospholipase L1	Carboxylic ester hydrolase (EC 3.1.1.-);Pectin acetylesterase (EC 3.1.1.-);Acetylxylan esterase (EC 3.1.1.72);Rhamnogalacturonan acetylesterase (EC 3.1.1.86);
gene3348	CE19	1.3999999999999998e-34	0.9322	CE	Carbohydrate Esterases	Chromosome	alpha/beta hydrolase family protein	Pectin methylesterase (EC 3.1.1.11);
gene3440	CE1	8.6e-08	0.4315	CE	Carbohydrate Esterases	Chromosome	alpha/beta hydrolase	Trehalose 6-O-mycolyltransferase (EC 2.3.1.122);Diacylglycerol O-acyltransferase (EC 2.3.1.20);Carboxylic ester hydrolase (EC 3.1.1.-);Acetylxylan esterase (EC 3.1.1.72);Feruloyl esterase (EC 3.1.1.73);
gene3609	CE4	1.1e-26	0.3686	CE	Carbohydrate Esterases	Chromosome	polysaccharide deacetylase family protein	Chitin oligosaccharide deacetylase (EC 3.1.1.-);Acetylesterase (EC 3.1.1.6);Acetylxylan esterase (EC 3.1.1.72);LPS deacetylase (EC 3.5.1.-);Poly-尾-1,6-N-acetylglucosamine deacetylase (EC 3.5.1.-);Peptidoglycan N-acetylglucosamine deacetylase (EC 3.5.1.104);Chitin deacetylase (EC 3.5.1.41);
gene3685	CE4	1.3e-24	0.4413	CE	Carbohydrate Esterases	Chromosome	MULTISPECIES: polysaccharide deacetylase family protein	Chitin oligosaccharide deacetylase (EC 3.1.1.-);Acetylesterase (EC 3.1.1.6);Acetylxylan esterase (EC 3.1.1.72);LPS deacetylase (EC 3.5.1.-);Poly-尾-1,6-N-acetylglucosamine deacetylase (EC 3.5.1.-);Peptidoglycan N-acetylglucosamine deacetylase (EC 3.5.1.104);Chitin deacetylase (EC 3.5.1.41);
gene3724	CE3	3.3000000000000005e-14	0.7032	CE	Carbohydrate Esterases	Chromosome	MULTISPECIES: SGNH/GDSL hydrolase family protein	Acetylesterase (EC 3.1.1.6);Acetylxylan esterase (EC 3.1.1.72);
gene3734	CE3	3.9e-08	0.7548	CE	Carbohydrate Esterases	Chromosome	lysophospholipase	Acetylesterase (EC 3.1.1.6);Acetylxylan esterase (EC 3.1.1.72);
gene3740	CE1	1.1e-07	0.6274	CE	Carbohydrate Esterases	Chromosome	alpha/beta hydrolase	Trehalose 6-O-mycolyltransferase (EC 2.3.1.122);Diacylglycerol O-acyltransferase (EC 2.3.1.20);Carboxylic ester hydrolase (EC 3.1.1.-);Acetylxylan esterase (EC 3.1.1.72);Feruloyl esterase (EC 3.1.1.73);
gene3786	CE4	3.3e-31	0.4715	CE	Carbohydrate Esterases	Chromosome	MULTISPECIES: polysaccharide deacetylase family protein	Chitin oligosaccharide deacetylase (EC 3.1.1.-);Acetylesterase (EC 3.1.1.6);Acetylxylan esterase (EC 3.1.1.72);LPS deacetylase (EC 3.5.1.-);Poly-尾-1,6-N-acetylglucosamine deacetylase (EC 3.5.1.-);Peptidoglycan N-acetylglucosamine deacetylase (EC 3.5.1.104);Chitin deacetylase (EC 3.5.1.41);
gene3815	CE1	2e-40	0.9373	CE	Carbohydrate Esterases	Chromosome	alpha/beta hydrolase-fold protein	Trehalose 6-O-mycolyltransferase (EC 2.3.1.122);Diacylglycerol O-acyltransferase (EC 2.3.1.20);Carboxylic ester hydrolase (EC 3.1.1.-);Acetylxylan esterase (EC 3.1.1.72);Feruloyl esterase (EC 3.1.1.73);
gene3818	CE1	9.1e-09	0.7183	CE	Carbohydrate Esterases	Chromosome	alpha/beta hydrolase	Trehalose 6-O-mycolyltransferase (EC 2.3.1.122);Diacylglycerol O-acyltransferase (EC 2.3.1.20);Carboxylic ester hydrolase (EC 3.1.1.-);Acetylxylan esterase (EC 3.1.1.72);Feruloyl esterase (EC 3.1.1.73);
gene3932	CE1	3e-22	0.4099	CE	Carbohydrate Esterases	Chromosome	MULTISPECIES: prolyl oligopeptidase family serine peptidase	Trehalose 6-O-mycolyltransferase (EC 2.3.1.122);Diacylglycerol O-acyltransferase (EC 2.3.1.20);Carboxylic ester hydrolase (EC 3.1.1.-);Acetylxylan esterase (EC 3.1.1.72);Feruloyl esterase (EC 3.1.1.73);
gene3935	CE1	1.4e-08	0.7361	CE	Carbohydrate Esterases	Chromosome	MULTISPECIES: alpha/beta hydrolase	Trehalose 6-O-mycolyltransferase (EC 2.3.1.122);Diacylglycerol O-acyltransferase (EC 2.3.1.20);Carboxylic ester hydrolase (EC 3.1.1.-);Acetylxylan esterase (EC 3.1.1.72);Feruloyl esterase (EC 3.1.1.73);
gene4050	CE4	2.3999999999999997e-33	0.4672	CE	Carbohydrate Esterases	Chromosome	MULTISPECIES: delta-lactam-biosynthetic de-N-acetylase	Chitin oligosaccharide deacetylase (EC 3.1.1.-);Acetylesterase (EC 3.1.1.6);Acetylxylan esterase (EC 3.1.1.72);LPS deacetylase (EC 3.5.1.-);Poly-尾-1,6-N-acetylglucosamine deacetylase (EC 3.5.1.-);Peptidoglycan N-acetylglucosamine deacetylase (EC 3.5.1.104);Chitin deacetylase (EC 3.5.1.41);
gene4085	CE1	2.5e-44	0.8386	CE	Carbohydrate Esterases	Chromosome	MULTISPECIES: alpha/beta hydrolase family protein	Trehalose 6-O-mycolyltransferase (EC 2.3.1.122);Diacylglycerol O-acyltransferase (EC 2.3.1.20);Carboxylic ester hydrolase (EC 3.1.1.-);Acetylxylan esterase (EC 3.1.1.72);Feruloyl esterase (EC 3.1.1.73);
gene4236	CE1	4.6e-06	0.531	CE	Carbohydrate Esterases	Chromosome	MULTISPECIES: alpha/beta fold hydrolase	Trehalose 6-O-mycolyltransferase (EC 2.3.1.122);Diacylglycerol O-acyltransferase (EC 2.3.1.20);Carboxylic ester hydrolase (EC 3.1.1.-);Acetylxylan esterase (EC 3.1.1.72);Feruloyl esterase (EC 3.1.1.73);
gene4374	CE1	4.2e-08	0.879	CE	Carbohydrate Esterases	Chromosome	alpha/beta hydrolase	Trehalose 6-O-mycolyltransferase (EC 2.3.1.122);Diacylglycerol O-acyltransferase (EC 2.3.1.20);Carboxylic ester hydrolase (EC 3.1.1.-);Acetylxylan esterase (EC 3.1.1.72);Feruloyl esterase (EC 3.1.1.73);
gene4693	CE9	2.1999999999999992e-131	0.9356	CE	Carbohydrate Esterases	Chromosome	MULTISPECIES: N-acetylglucosamine-6-phosphate deacetylase	N-acetylglucosamine-6-phosphate deacetylase (EC 3.5.1.25);
gene4964	CE1	6e-11	0.5095	CE	Carbohydrate Esterases	Chromosome	alpha/beta hydrolase	Trehalose 6-O-mycolyltransferase (EC 2.3.1.122);Diacylglycerol O-acyltransferase (EC 2.3.1.20);Carboxylic ester hydrolase (EC 3.1.1.-);Acetylxylan esterase (EC 3.1.1.72);Feruloyl esterase (EC 3.1.1.73);
gene5004	CE7	6.999999999999999e-11	0.375	CE	Carbohydrate Esterases	Chromosome	MULTISPECIES: alpha/beta hydrolase	Carboxylic ester hydrolase (EC 3.1.1.-);Cephalosporin-C deacetylase (EC 3.1.1.41);Acetylxylan esterase (EC 3.1.1.72);
gene5068	CE1	1.7e-08	0.3373	CE	Carbohydrate Esterases	Chromosome	lipase	Trehalose 6-O-mycolyltransferase (EC 2.3.1.122);Diacylglycerol O-acyltransferase (EC 2.3.1.20);Carboxylic ester hydrolase (EC 3.1.1.-);Acetylxylan esterase (EC 3.1.1.72);Feruloyl esterase (EC 3.1.1.73);
gene5145	CE4	2.7000000000000006e-30	0.4922	CE	Carbohydrate Esterases	Chromosome	MULTISPECIES: polysaccharide deacetylase family sporulation protein PdaB	Chitin oligosaccharide deacetylase (EC 3.1.1.-);Acetylesterase (EC 3.1.1.6);Acetylxylan esterase (EC 3.1.1.72);LPS deacetylase (EC 3.5.1.-);Poly-尾-1,6-N-acetylglucosamine deacetylase (EC 3.5.1.-);Peptidoglycan N-acetylglucosamine deacetylase (EC 3.5.1.104);Chitin deacetylase (EC 3.5.1.41);
gene5278	CE1	5.7e-55	0.9466	CE	Carbohydrate Esterases	Chromosome	MULTISPECIES: alpha/beta hydrolase family protein	Trehalose 6-O-mycolyltransferase (EC 2.3.1.122);Diacylglycerol O-acyltransferase (EC 2.3.1.20);Carboxylic ester hydrolase (EC 3.1.1.-);Acetylxylan esterase (EC 3.1.1.72);Feruloyl esterase (EC 3.1.1.73);
gene5499	CE1	1.2e-26	0.8978	CE	Carbohydrate Esterases	Chromosome	MULTISPECIES: alpha/beta hydrolase-fold protein	Trehalose 6-O-mycolyltransferase (EC 2.3.1.122);Diacylglycerol O-acyltransferase (EC 2.3.1.20);Carboxylic ester hydrolase (EC 3.1.1.-);Acetylxylan esterase (EC 3.1.1.72);Feruloyl esterase (EC 3.1.1.73);
gene5623	CE7	3.1e-112	0.9719	CE	Carbohydrate Esterases	Chromosome	MULTISPECIES: alpha/beta fold hydrolase	Carboxylic ester hydrolase (EC 3.1.1.-);Cephalosporin-C deacetylase (EC 3.1.1.41);Acetylxylan esterase (EC 3.1.1.72);
gene5699	CE8	6.399999999999998e-97	0.9195	CE	Carbohydrate Esterases	Chromosome	MULTISPECIES: pectinesterase family protein	Pectin methylesterase (EC 3.1.1.11);
gene5785	CE2	2e-62	0.624	CE	Carbohydrate Esterases	Chromosome	MULTISPECIES: SGNH/GDSL hydrolase family protein	6-O-glycoside deacetylase (EC 3.1.1.-);Acetylmannan esterase (EC 3.1.1.-);Acetylesterase (EC 3.1.1.6);Acetylxylan esterase (EC 3.1.1.72);
gene0894	GT2_Glyco_tranf_2_3	4.7e-29	0.3008	GT	Glycosyl Transferases	Chromosome	glycosyltransferase	GT2's subfamily
gene1323	GT28	8.2e-28	0.3259	GT	Glycosyl Transferases	Chromosome	MULTISPECIES: glycosyltransferase	UDP-Glc: 1,2-diacylglycerol 3-glucosyltransferase (EC 2.4.1.157);UDP-GlcNAc: undecaprenyldiphospho-muramoylpentapeptide 尾-1,4-N-acetylglucosaminyltransferase (EC 2.4.1.227);Digalactosyldiacylglycerol synthase (EC 2.4.1.241);Monogalactosyldiacylglycerol synthase (EC 2.4.1.46);
gene1336	GT4	2.5000000000000003e-25	0.3678	GT	Glycosyl Transferases	Chromosome	glycosyltransferase family 4 protein	1L-myo-inositol-1-P 伪-N-acetylglucoaminyltransferase (EC 2.4.1.-);EPS 伪-1,6-galactosyltransferase (EC 2.4.1.-);GDP-Man : 伪-1,4-mannosyltransferase (EC 2.4.1.-);GDP-Man 伪-mannosyltransferase (EC 2.4.1.-);GDP-Man: 伪-1,3-mannosyltransferase (EC 2.4.1.-);GDP-Man:queuosine 伪-mannosyltransferase (EC 2.4.1.-);GDP-Rha: 伪-1,3-rhamnosyltransferase (EC 2.4.1.-);Hexosyltransferases (EC 2.4.1.-);LPS 伪-1,6-gal…
gene1338	GT4	6.8e-32	0.3469	GT	Glycosyl Transferases	Chromosome	glycosyltransferase	1L-myo-inositol-1-P 伪-N-acetylglucoaminyltransferase (EC 2.4.1.-);EPS 伪-1,6-galactosyltransferase (EC 2.4.1.-);GDP-Man : 伪-1,4-mannosyltransferase (EC 2.4.1.-);GDP-Man 伪-mannosyltransferase (EC 2.4.1.-);GDP-Man: 伪-1,3-mannosyltransferase (EC 2.4.1.-);GDP-Man:queuosine 伪-mannosyltransferase (EC 2.4.1.-);GDP-Rha: 伪-1,3-rhamnosyltransferase (EC 2.4.1.-);Hexosyltransferases (EC 2.4.1.-);LPS 伪-1,6-gal…
gene1339	GT4	3.4e-34	0.3972	GT	Glycosyl Transferases	Chromosome	MULTISPECIES: glycosyltransferase family 1 protein	1L-myo-inositol-1-P 伪-N-acetylglucoaminyltransferase (EC 2.4.1.-);EPS 伪-1,6-galactosyltransferase (EC 2.4.1.-);GDP-Man : 伪-1,4-mannosyltransferase (EC 2.4.1.-);GDP-Man 伪-mannosyltransferase (EC 2.4.1.-);GDP-Man: 伪-1,3-mannosyltransferase (EC 2.4.1.-);GDP-Man:queuosine 伪-mannosyltransferase (EC 2.4.1.-);GDP-Rha: 伪-1,3-rhamnosyltransferase (EC 2.4.1.-);Hexosyltransferases (EC 2.4.1.-);LPS 伪-1,6-gal…
gene1340	GT4	1.1e-42	0.4199	GT	Glycosyl Transferases	Chromosome	MULTISPECIES: glycosyltransferase family 4 protein	1L-myo-inositol-1-P 伪-N-acetylglucoaminyltransferase (EC 2.4.1.-);EPS 伪-1,6-galactosyltransferase (EC 2.4.1.-);GDP-Man : 伪-1,4-mannosyltransferase (EC 2.4.1.-);GDP-Man 伪-mannosyltransferase (EC 2.4.1.-);GDP-Man: 伪-1,3-mannosyltransferase (EC 2.4.1.-);GDP-Man:queuosine 伪-mannosyltransferase (EC 2.4.1.-);GDP-Rha: 伪-1,3-rhamnosyltransferase (EC 2.4.1.-);Hexosyltransferases (EC 2.4.1.-);LPS 伪-1,6-gal…
gene1341	GT2_Glycos_transf_2	2.0999999999999997e-21	0.5461	GT	Glycosyl Transferases	Chromosome	MULTISPECIES: glycosyltransferase	GT2's subfamily
gene1451	GT4	3.9e-27	0.3067	GT	Glycosyl Transferases	Chromosome	glycosyltransferase family 4 protein	1L-myo-inositol-1-P 伪-N-acetylglucoaminyltransferase (EC 2.4.1.-);EPS 伪-1,6-galactosyltransferase (EC 2.4.1.-);GDP-Man : 伪-1,4-mannosyltransferase (EC 2.4.1.-);GDP-Man 伪-mannosyltransferase (EC 2.4.1.-);GDP-Man: 伪-1,3-mannosyltransferase (EC 2.4.1.-);GDP-Man:queuosine 伪-mannosyltransferase (EC 2.4.1.-);GDP-Rha: 伪-1,3-rhamnosyltransferase (EC 2.4.1.-);Hexosyltransferases (EC 2.4.1.-);LPS 伪-1,6-gal…
gene1890	GT28	6.4e-49	0.4472	GT	Glycosyl Transferases	Chromosome	MULTISPECIES: undecaprenyldiphospho-muramoylpentapeptide beta-N-acetylglucosaminyltransferase	UDP-Glc: 1,2-diacylglycerol 3-glucosyltransferase (EC 2.4.1.157);UDP-GlcNAc: undecaprenyldiphospho-muramoylpentapeptide 尾-1,4-N-acetylglucosaminyltransferase (EC 2.4.1.227);Digalactosyldiacylglycerol synthase (EC 2.4.1.241);Monogalactosyldiacylglycerol synthase (EC 2.4.1.46);
gene2065	GT2_Glyco_tranf_2_3	4.7e-23	0.5732	GT	Glycosyl Transferases	Chromosome	Glycosyltransferase, catalytic subunit of cellulose synthase and poly-beta-1,6-N-acetylglucosamine synthase	GT2's subfamily
gene2225	GT2_Glyco_tranf_2_4	1.3e-06	0.4612	GT	Glycosyl Transferases	Chromosome	glycosyltransferase family A protein	GT2's subfamily
gene2332	GT41	1e-10	0.3563	GT	Glycosyl Transferases	Chromosome	MULTISPECIES: tetratricopeptide repeat protein	UDP-Glc: peptide N-尾-glucosyltransferase (EC 2.4.1.-);GDP-L-Fuc: protein O-伪-L-fucosyltransferase (EC 2.4.1.221);UDP-GlcNAc: protein O-尾-N-acetylglucosaminyltransferase (EC 2.4.1.255);
gene2336	GT4	5.3e-42	0.3834	GT	Glycosyl Transferases	Chromosome	N-acetyl-alpha-D-glucosaminyl L-malate synthase BshA	1L-myo-inositol-1-P 伪-N-acetylglucoaminyltransferase (EC 2.4.1.-);EPS 伪-1,6-galactosyltransferase (EC 2.4.1.-);GDP-Man : 伪-1,4-mannosyltransferase (EC 2.4.1.-);GDP-Man 伪-mannosyltransferase (EC 2.4.1.-);GDP-Man: 伪-1,3-mannosyltransferase (EC 2.4.1.-);GDP-Man:queuosine 伪-mannosyltransferase (EC 2.4.1.-);GDP-Rha: 伪-1,3-rhamnosyltransferase (EC 2.4.1.-);Hexosyltransferases (EC 2.4.1.-);LPS 伪-1,6-gal…
gene2671	GT5	5.8999999999999944e-189	0.9895	GT	Glycosyl Transferases	Chromosome	glycogen synthase GlgA	伪-1,4-glucan synthase (EC 2.4.1.-);Pullulan synthase (EC 2.4.1.-);UDP-Glc glycogen synthase / starch synthase (EC 2.4.1.11);伪-1,3-glucan synthase (EC 2.4.1.183);ADP-Glc glycogen synthase / starch synthase (EC 2.4.1.21);NDP-Glc: starch glucosyltransferase (EC 2.4.1.242);
gene2954	GT1	5.4e-41	0.525	GT	Glycosyl Transferases	Chromosome	macrolide family glycosyltransferase	C-glycosyltransferase (EC 2.4.-.-);Hexosyltransferases (EC 2.4.1.-);TDP-D-desosamine: macrolide D-desosaminyltransferase (EC 2.4.1.-);UDP-Arap: flavone-C-arabinosytransferase (EC 2.4.1.-);UDP-Glc: 6-hydroxyflavone 尾-glucosyltransferase (EC 2.4.1.-);UDP-Glc: 7-deoxyloganetic acid 尾-glucosyltransferase (EC 2.4.1.-);UDP-Glc: 7-deoxyloganetin 尾-glucosyltransferase (EC 2.4.1.-);UDP-Glc: anthocyanin 5-…
gene3181	GT27	2.6e-14	0.6198	GT	Glycosyl Transferases	Chromosome	MULTISPECIES: glycosyltransferase	[retaining] UDP-GalNAc: polypeptide 伪-N-acetylgalactosaminyltransferase (EC 2.4.1.41);
gene3195	GT2_Glycos_transf_2	1.4e-13	0.4557	GT	Glycosyl Transferases	Chromosome	glycosyltransferase	GT2's subfamily
gene3366	GT35	4.8999999999999944e-281	0.8753	GT	Glycosyl Transferases	Chromosome	MULTISPECIES: glycogen/starch/alpha-glucan phosphorylase	[retaining] 伪-1,4-glucan phosphorylase (EC 2.4.1.1);
gene3424	GT41	5e-09	0.5813	GT	Glycosyl Transferases	Chromosome	tetratricopeptide repeat protein	UDP-Glc: peptide N-尾-glucosyltransferase (EC 2.4.1.-);GDP-L-Fuc: protein O-伪-L-fucosyltransferase (EC 2.4.1.221);UDP-GlcNAc: protein O-尾-N-acetylglucosaminyltransferase (EC 2.4.1.255);
gene3732	GT41	8.1e-12	0.6444	GT	Glycosyl Transferases	Chromosome	MULTISPECIES: tetratricopeptide repeat protein	UDP-Glc: peptide N-尾-glucosyltransferase (EC 2.4.1.-);GDP-L-Fuc: protein O-伪-L-fucosyltransferase (EC 2.4.1.221);UDP-GlcNAc: protein O-尾-N-acetylglucosaminyltransferase (EC 2.4.1.255);
gene3833	GT4	9.8e-36	0.3877	GT	Glycosyl Transferases	Chromosome	glycosyltransferase family 4 protein	1L-myo-inositol-1-P 伪-N-acetylglucoaminyltransferase (EC 2.4.1.-);EPS 伪-1,6-galactosyltransferase (EC 2.4.1.-);GDP-Man : 伪-1,4-mannosyltransferase (EC 2.4.1.-);GDP-Man 伪-mannosyltransferase (EC 2.4.1.-);GDP-Man: 伪-1,3-mannosyltransferase (EC 2.4.1.-);GDP-Man:queuosine 伪-mannosyltransferase (EC 2.4.1.-);GDP-Rha: 伪-1,3-rhamnosyltransferase (EC 2.4.1.-);Hexosyltransferases (EC 2.4.1.-);LPS 伪-1,6-gal…
gene3936	GT1	6.9e-38	0.4855	GT	Glycosyl Transferases	Chromosome	MULTISPECIES: macrolide family glycosyltransferase	C-glycosyltransferase (EC 2.4.-.-);Hexosyltransferases (EC 2.4.1.-);TDP-D-desosamine: macrolide D-desosaminyltransferase (EC 2.4.1.-);UDP-Arap: flavone-C-arabinosytransferase (EC 2.4.1.-);UDP-Glc: 6-hydroxyflavone 尾-glucosyltransferase (EC 2.4.1.-);UDP-Glc: 7-deoxyloganetic acid 尾-glucosyltransferase (EC 2.4.1.-);UDP-Glc: 7-deoxyloganetin 尾-glucosyltransferase (EC 2.4.1.-);UDP-Glc: anthocyanin 5-…
gene3937	GT1	4.6e-43	0.4964	GT	Glycosyl Transferases	Chromosome	macrolide family glycosyltransferase	C-glycosyltransferase (EC 2.4.-.-);Hexosyltransferases (EC 2.4.1.-);TDP-D-desosamine: macrolide D-desosaminyltransferase (EC 2.4.1.-);UDP-Arap: flavone-C-arabinosytransferase (EC 2.4.1.-);UDP-Glc: 6-hydroxyflavone 尾-glucosyltransferase (EC 2.4.1.-);UDP-Glc: 7-deoxyloganetic acid 尾-glucosyltransferase (EC 2.4.1.-);UDP-Glc: 7-deoxyloganetin 尾-glucosyltransferase (EC 2.4.1.-);UDP-Glc: anthocyanin 5-…
gene4224	GT2_Glyco_tranf_2_3	3.5e-28	0.5437	GT	Glycosyl Transferases	Chromosome	MULTISPECIES: glycosyltransferase family 2 protein	GT2's subfamily
gene4226	GT28	5.3e-28	0.3916	GT	Glycosyl Transferases	Chromosome	glycosyltransferase	UDP-Glc: 1,2-diacylglycerol 3-glucosyltransferase (EC 2.4.1.157);UDP-GlcNAc: undecaprenyldiphospho-muramoylpentapeptide 尾-1,4-N-acetylglucosaminyltransferase (EC 2.4.1.227);Digalactosyldiacylglycerol synthase (EC 2.4.1.241);Monogalactosyldiacylglycerol synthase (EC 2.4.1.46);
gene4293	GT4	2.2e-39	0.374	GT	Glycosyl Transferases	Chromosome	glycosyltransferase family 1 protein	1L-myo-inositol-1-P 伪-N-acetylglucoaminyltransferase (EC 2.4.1.-);EPS 伪-1,6-galactosyltransferase (EC 2.4.1.-);GDP-Man : 伪-1,4-mannosyltransferase (EC 2.4.1.-);GDP-Man 伪-mannosyltransferase (EC 2.4.1.-);GDP-Man: 伪-1,3-mannosyltransferase (EC 2.4.1.-);GDP-Man:queuosine 伪-mannosyltransferase (EC 2.4.1.-);GDP-Rha: 伪-1,3-rhamnosyltransferase (EC 2.4.1.-);Hexosyltransferases (EC 2.4.1.-);LPS 伪-1,6-gal…
gene4328	GT2_Glycos_transf_2	5.9e-13	0.3887	GT	Glycosyl Transferases	Chromosome	MULTISPECIES: bifunctional glycosyltransferase family 2/GtrA family protein	GT2's subfamily
gene4505	GT4	3.299999999999999e-40	0.4196	GT	Glycosyl Transferases	Chromosome	glycosyltransferase family 4 protein	1L-myo-inositol-1-P 伪-N-acetylglucoaminyltransferase (EC 2.4.1.-);EPS 伪-1,6-galactosyltransferase (EC 2.4.1.-);GDP-Man : 伪-1,4-mannosyltransferase (EC 2.4.1.-);GDP-Man 伪-mannosyltransferase (EC 2.4.1.-);GDP-Man: 伪-1,3-mannosyltransferase (EC 2.4.1.-);GDP-Man:queuosine 伪-mannosyltransferase (EC 2.4.1.-);GDP-Rha: 伪-1,3-rhamnosyltransferase (EC 2.4.1.-);Hexosyltransferases (EC 2.4.1.-);LPS 伪-1,6-gal…
gene4706	GT4	6.800000000000001e-29	0.4426	GT	Glycosyl Transferases	Chromosome	glycosyltransferase family 4 protein	1L-myo-inositol-1-P 伪-N-acetylglucoaminyltransferase (EC 2.4.1.-);EPS 伪-1,6-galactosyltransferase (EC 2.4.1.-);GDP-Man : 伪-1,4-mannosyltransferase (EC 2.4.1.-);GDP-Man 伪-mannosyltransferase (EC 2.4.1.-);GDP-Man: 伪-1,3-mannosyltransferase (EC 2.4.1.-);GDP-Man:queuosine 伪-mannosyltransferase (EC 2.4.1.-);GDP-Rha: 伪-1,3-rhamnosyltransferase (EC 2.4.1.-);Hexosyltransferases (EC 2.4.1.-);LPS 伪-1,6-gal…
gene4709	GT4	2.8999999999999997e-35	0.3689	GT	Glycosyl Transferases	Chromosome	glycosyltransferase family 4 protein	1L-myo-inositol-1-P 伪-N-acetylglucoaminyltransferase (EC 2.4.1.-);EPS 伪-1,6-galactosyltransferase (EC 2.4.1.-);GDP-Man : 伪-1,4-mannosyltransferase (EC 2.4.1.-);GDP-Man 伪-mannosyltransferase (EC 2.4.1.-);GDP-Man: 伪-1,3-mannosyltransferase (EC 2.4.1.-);GDP-Man:queuosine 伪-mannosyltransferase (EC 2.4.1.-);GDP-Rha: 伪-1,3-rhamnosyltransferase (EC 2.4.1.-);Hexosyltransferases (EC 2.4.1.-);LPS 伪-1,6-gal…
gene4713	GT2_Glycos_transf_2	1.8e-30	0.5126	GT	Glycosyl Transferases	Chromosome	MULTISPECIES: glycosyltransferase	GT2's subfamily
gene4715	GT2_Glycos_transf_2	9.9e-28	0.6008	GT	Glycosyl Transferases	Chromosome	MULTISPECIES: glycosyltransferase	GT2's subfamily
gene4719	GT19	8.9e-07	0.3726	GT	Glycosyl Transferases	Chromosome	MULTISPECIES: UDP-N-acetylglucosamine 2-epimerase (non-hydrolyzing)	Lipid-A-disaccharide synthase (EC 2.4.1.182);
gene4754	GT2_Glycos_transf_2	3.2999999999999997e-32	0.3047	GT	Glycosyl Transferases	Chromosome	glycosyltransferase family 2 protein	GT2's subfamily
gene4757	GT2_Glycos_transf_2	2.0999999999999998e-27	0.6537	GT	Glycosyl Transferases	Chromosome	glycosyltransferase family 2 protein	GT2's subfamily
gene4759	GT2_Glycos_transf_2	4.7e-20	0.3312	GT	Glycosyl Transferases	Chromosome	Glycosyl transferase family 2	GT2's subfamily
gene4791	GT41	7.3e-11	0.6688	GT	Glycosyl Transferases	Chromosome	tetratricopeptide repeat protein	UDP-Glc: peptide N-尾-glucosyltransferase (EC 2.4.1.-);GDP-L-Fuc: protein O-伪-L-fucosyltransferase (EC 2.4.1.221);UDP-GlcNAc: protein O-尾-N-acetylglucosaminyltransferase (EC 2.4.1.255);
gene5007	GT2_Glyco_tranf_2_4	9.2e-14	0.3614	GT	Glycosyl Transferases	Chromosome	glycosyltransferase family 2 protein	GT2's subfamily
gene5230	GT2_Glycos_transf_2	9e-28	0.4347	GT	Glycosyl Transferases	Chromosome	glycosyltransferase family 2 protein	GT2's subfamily
gene5231	GT2_Glycos_transf_2	3.8e-18	0.3834	GT	Glycosyl Transferases	Chromosome	glycosyltransferase family 2 protein	GT2's subfamily
gene5236	GT2_Glycos_transf_2	4.8e-29	0.4502	GT	Glycosyl Transferases	Chromosome	glycosyltransferase family 2 protein	GT2's subfamily
gene5306	GT2_Glyco_tranf_2_3	8.1e-08	0.3909	GT	Glycosyl Transferases	Chromosome	glycosyltransferase	GT2's subfamily
gene5341	GT26	4.1999999999999995e-66	0.6706	GT	Glycosyl Transferases	Chromosome	MULTISPECIES: WecB/TagA/CpsF family glycosyltransferase	UDP-Gal: 尾-1,4-galactosyltransferase (EC 2.4.1.-);UDP-Glc: 尾-1,4-glucosyltransferase (EC 2.4.1.-);UDP-ManNAc: 尾-N-acetyl-mannosaminyltransferase (EC 2.4.1.-);UDP-ManNAcA: 尾-N-acetyl mannosaminuronyltransferase (EC 2.4.1.-);
gene5387	GT2_Glycos_transf_2	1.1e-22	0.3665	GT	Glycosyl Transferases	Chromosome	MULTISPECIES: glycosyltransferase family 2 protein	GT2's subfamily
gene5570	GT2_Glycos_transf_2	6.3e-12	0.4123	GT	Glycosyl Transferases	Chromosome	MULTISPECIES: glycosyltransferase	GT2's subfamily
gene5571	GT4	2.7e-22	0.3048	GT	Glycosyl Transferases	Chromosome	glycosyltransferase family 4 protein	1L-myo-inositol-1-P 伪-N-acetylglucoaminyltransferase (EC 2.4.1.-);EPS 伪-1,6-galactosyltransferase (EC 2.4.1.-);GDP-Man : 伪-1,4-mannosyltransferase (EC 2.4.1.-);GDP-Man 伪-mannosyltransferase (EC 2.4.1.-);GDP-Man: 伪-1,3-mannosyltransferase (EC 2.4.1.-);GDP-Man:queuosine 伪-mannosyltransferase (EC 2.4.1.-);GDP-Rha: 伪-1,3-rhamnosyltransferase (EC 2.4.1.-);Hexosyltransferases (EC 2.4.1.-);LPS 伪-1,6-gal…
gene5573	GT41	8.8e-06	0.4018	GT	Glycosyl Transferases	Chromosome	glycosyltransferase	UDP-Glc: peptide N-尾-glucosyltransferase (EC 2.4.1.-);GDP-L-Fuc: protein O-伪-L-fucosyltransferase (EC 2.4.1.221);UDP-GlcNAc: protein O-尾-N-acetylglucosaminyltransferase (EC 2.4.1.255);
gene5707	GT2_Glyco_tranf_2_3	1.4e-32	0.536	GT	Glycosyl Transferases	Chromosome	MULTISPECIES: glycosyltransferase	GT2's subfamily
gene5847	GT2_Glyco_tranf_2_3	1.2e-18	0.325	GT	Glycosyl Transferases	Chromosome	MULTISPECIES: glycosyltransferase family 2 protein	GT2's subfamily
gene5848	GT2_Glycos_transf_2	1.5e-16	0.3602	GT	Glycosyl Transferases	Chromosome	dolichol-phosphate mannosyltransferase	GT2's subfamily
gene0916	PL3_1	6.999999999999999e-77	0.7748	PL	Polysaccharide Lyases	Chromosome	MULTISPECIES: pectate lyase	PL3's subfamily
gene1109	PL11	1.0999999999999988e-242	0.5	PL	Polysaccharide Lyases	Chromosome	hypothetical protein	Rhamnogalacturonan endolyase (EC 4.2.2.23);Rhamnogalacturonan exolyase (EC 4.2.2.24);
gene1659	PL1_8	1.4999999999999993e-86	0.5533	PL	Polysaccharide Lyases	Chromosome	pectate lyase	PL1's subfamily
gene1679	PL9_2	1.1999999999999995e-137	0.7565	PL	Polysaccharide Lyases	Chromosome	right-handed parallel beta-helix repeat-containing protein	PL9's subfamily
gene2097	PL9_1	1.9999999999999992e-138	0.8158	PL	Polysaccharide Lyases	Chromosome	right-handed parallel beta-helix repeat-containing protein	PL9's subfamily
gene3825	PL10_1	2.599999999999999e-103	0.8202	PL	Polysaccharide Lyases	Chromosome	MULTISPECIES: pectate lyase	PL10's subfamily
gene3999	PL39	4.5e-14	0.3789	PL	Polysaccharide Lyases	Chromosome	alginate lyase family protein	Poly-(MG)-lyase / MG-specific alginate lyase (EC 4.2.2.-);Poly(伪-L-guluronate) lyase / G-specific alginate lyase (EC 4.2.2.11);Poly(尾-mannuronate) lyase / M-specific alginate lyase (EC 4.2.2.3);
gene5443	PL10_1	2e-94	0.7161	PL	Polysaccharide Lyases	Chromosome	pectate lyase, PelA/Pel-15E family	PL10's subfamily
gene5631	PL1	2.8e-41	0.4653	PL	Polysaccharide Lyases	Chromosome	hypothetical protein	Poly 伪-D-N-acetylgalactosaminuric acid lyase (EC 4.2.2.-);Pectin lyase (EC 4.2.2.10);Pectate lyase (EC 4.2.2.2);Exo-polygalacturonate lyase (EC 4.2.2.9);
gene5666	PL11	8.499999999999992e-286	0.3431	PL	Polysaccharide Lyases	Chromosome	fibronectin type III domain-containing protein	Rhamnogalacturonan endolyase (EC 4.2.2.23);Rhamnogalacturonan exolyase (EC 4.2.2.24);
gene5796	PL4_1	2.1999999999999988e-190	0.9205	PL	Polysaccharide Lyases	Chromosome	rhamnogalacturonan lyase B N-terminal domain-containing protein	PL4's subfamily
gene1273	AA6	1.2e-07	0.6032	AA	Auxiliary Activities	Chromosome	MULTISPECIES: NADPH-dependent FMN reductase	P-benzoquinone reductase (NADPH) (EC 1.6.5.6);
gene2398	AA6	2.3e-08	0.58	AA	Auxiliary Activities	Chromosome	MULTISPECIES: flavodoxin	P-benzoquinone reductase (NADPH) (EC 1.6.5.6);
gene2429	AA1	5.5e-18	0.5727	AA	Auxiliary Activities	Chromosome	multicopper oxidase domain-containing protein	[copper-containing] dihydrogeodin oxidase (EC 1.10.3.-);Laccase / p-diphenol:oxygen oxidoreductase (EC 1.10.3.2);
gene2643	AA3	2e-06	0.5121	AA	Auxiliary Activities	Chromosome	glycine oxidase ThiO	Pyranose:oxygen 2-oxidoreductase / glucose 2-oxidase (EC 1.1.3.10);Alcohol oxidase (EC 1.1.3.13);Ecdysone oxidase (EC 1.1.3.16);Glucose 1-oxidase (EC 1.1.3.4);Aryl alcohol oxidase (EC 1.1.3.7);Oligosaccharide dehydrogenase (FAD) (EC 1.1.5.-);Glucose 1-dehydrogenase (FAD, quinone) (EC 1.1.5.9);Cellobiose dehydrogenase (EC 1.1.99.18);Pyranose dehydrogenase (EC 1.1.99.29);
gene3137	AA7	2.8e-06	0.4411	AA	Auxiliary Activities	Chromosome	UDP-N-acetylmuramate dehydrogenase	Chitooligosaccharide oxidase (EC 1.1.3.-);Glucooligosaccharide oxidase (EC 1.1.3.-);Xylooligosaccharide oxidase (EC 1.1.3.-);Cellooligosaccharide dehydrogenase (EC 1.1.99.-);
gene3933	AA7	2.8999999999999997e-108	0.5011	AA	Auxiliary Activities	Chromosome	FAD-binding oxidoreductase	Chitooligosaccharide oxidase (EC 1.1.3.-);Glucooligosaccharide oxidase (EC 1.1.3.-);Xylooligosaccharide oxidase (EC 1.1.3.-);Cellooligosaccharide dehydrogenase (EC 1.1.99.-);
gene5386	AA3	1.3e-07	0.5551	AA	Auxiliary Activities	Chromosome	phytoene desaturase	Pyranose:oxygen 2-oxidoreductase / glucose 2-oxidase (EC 1.1.3.10);Alcohol oxidase (EC 1.1.3.13);Ecdysone oxidase (EC 1.1.3.16);Glucose 1-oxidase (EC 1.1.3.4);Aryl alcohol oxidase (EC 1.1.3.7);Oligosaccharide dehydrogenase (FAD) (EC 1.1.5.-);Glucose 1-dehydrogenase (FAD, quinone) (EC 1.1.5.9);Cellobiose dehydrogenase (EC 1.1.99.18);Pyranose dehydrogenase (EC 1.1.99.29);
gene5492	AA3	2.7000000000000005e-10	0.4027	AA	Auxiliary Activities	Chromosome	FAD-dependent oxidoreductase	Pyranose:oxygen 2-oxidoreductase / glucose 2-oxidase (EC 1.1.3.10);Alcohol oxidase (EC 1.1.3.13);Ecdysone oxidase (EC 1.1.3.16);Glucose 1-oxidase (EC 1.1.3.4);Aryl alcohol oxidase (EC 1.1.3.7);Oligosaccharide dehydrogenase (FAD) (EC 1.1.5.-);Glucose 1-dehydrogenase (FAD, quinone) (EC 1.1.5.9);Cellobiose dehydrogenase (EC 1.1.99.18);Pyranose dehydrogenase (EC 1.1.99.29);
gene5503	AA6	9.7e-08	0.4103	AA	Auxiliary Activities	Chromosome	MULTISPECIES: NAD(P)H-dependent oxidoreductase	P-benzoquinone reductase (NADPH) (EC 1.6.5.6);
gene1622	CBM63	3.3e-36	0.3235	CBM	Carbohydrate-Binding Modules	Chromosome	MULTISPECIES: expansin EXLX1 family cellulose-binding protein	The CBM63 module of Bacillus subtilis expansin EXLX1 has been shown to bind cellulose.
gene2531	CBM50	2.9e-08	0.384	CBM	Carbohydrate-Binding Modules	Chromosome	LysM peptidoglycan-binding domain-containing protein	Modules of approx. 50 residues found attached to various enzymes from families GH18, GH19, GH23, GH24, GH25 and GH73, i.e. enzymes cleaving either chitin or peptidoglycan. Binding to chitopentaose demonstrated in the case of Pteris ryukyuensis chitinase A [Ohnuma T et al. (2008) J. Biol. Chem. 283:5178-87 (PMID: 18083709)]. CBM50 modules are also found in a multitude of other enzymes targeting th…
gene3011	CBM36	5.099999999999997e-52	0.322	CBM	Carbohydrate-Binding Modules	Chromosome	MULTISPECIES: polysaccharide deacetylase family protein	Modules of approx. 120-130 residues displaying structural similarities to CBM6 modules. The only CBM36 currently characterised, that from Paenbacillus polymyxa xylanase 43A, shows calcium-dependent binding of xylans and xylooligosaccharides. X-ray crystallography shows that there is a direct interaction between calcium and ligand.
gene3177	CBM91	4.3e-11	0.7143	CBM	Carbohydrate-Binding Modules	Chromosome	MULTISPECIES: DUF1349 domain-containing protein	Binding to xylans (birchwood and oat spelt)
gene3275	CBM91	5.2e-06	0.4706	CBM	Carbohydrate-Binding Modules	Chromosome	DUF1349 domain-containing protein	Binding to xylans (birchwood and oat spelt)
gene5754	CBM50	1.4e-07	0.3828	CBM	Carbohydrate-Binding Modules	Chromosome	MULTISPECIES: LysM peptidoglycan-binding domain-containing protein	Modules of approx. 50 residues found attached to various enzymes from families GH18, GH19, GH23, GH24, GH25 and GH73, i.e. enzymes cleaving either chitin or peptidoglycan. Binding to chitopentaose demonstrated in the case of Pteris ryukyuensis chitinase A [Ohnuma T et al. (2008) J. Biol. Chem. 283:5178-87 (PMID: 18083709)]. CBM50 modules are also found in a multitude of other enzymes targeting th…

## Sheet: Table S5 JDF1 COG
Gene ID	COG ID	COG Description	COG Type	Type Description	Category	Identity(%)	Align_len	Coverage	Evalue	Location	Gene Description
gene0001	COG0593	Chromosomal replication initiation ATPase DnaA	L	Replication, recombination and repair	INFORMATION STORAGE AND PROCESSING	90.8	448	0.9977678571428572	6.29999999999999e-293	Chromosome	MULTISPECIES: chromosomal replication initiator protein DnaA
gene0002	COG0592	DNA polymerase III sliding clamp (beta) subunit, PCNA homolog	L	Replication, recombination and repair	INFORMATION STORAGE AND PROCESSING	83.4	380	0.9973684210526316	4.079999999999993e-227	Chromosome	MULTISPECIES: DNA polymerase III subunit beta
gene0003	COG2501	Ribosome-associated protein YbcJ, S4-like RNA-binding protein	J	Translation, ribosomal structure and biogenesis	INFORMATION STORAGE AND PROCESSING	80	70	0.9718309859154928	1.7199999999999993e-32	Chromosome	MULTISPECIES: S4 domain-containing protein YaaA
gene0004	COG1195	Recombinational DNA repair ATPase RecF	L	Replication, recombination and repair	INFORMATION STORAGE AND PROCESSING	83.2	370	0.9945945945945946	4.2699999999999944e-215	Chromosome	MULTISPECIES: DNA replication/repair protein RecF
gene0006	COG0187	DNA gyrase/topoisomerase IV, subunit B	L	Replication, recombination and repair	INFORMATION STORAGE AND PROCESSING	85.8	635	0.9968553459119496	0	Chromosome	MULTISPECIES: DNA topoisomerase (ATP-hydrolyzing) subunit B
gene2095	COG0187	DNA gyrase/topoisomerase IV, subunit B	L	Replication, recombination and repair	INFORMATION STORAGE AND PROCESSING	49.2	455	0.9457202505219208	5.839999999999994e-150	Chromosome	ATP-binding protein
gene2388	COG0187	DNA gyrase/topoisomerase IV, subunit B	L	Replication, recombination and repair	INFORMATION STORAGE AND PROCESSING	88	659	0.9984825493171472	0	Chromosome	DNA topoisomerase IV subunit B
gene0007	COG5891	Spore coat protein YheC/YheD, ATP-grasp superfamily	D	Cell cycle control, cell division, chromosome partitioning	CELLULAR PROCESSES AND SIGNALING	44	307	0.9526813880126184	5.479999999999995e-75	Chromosome	YheC/YheD family protein
gene3994	COG5891	Spore coat protein YheC/YheD, ATP-grasp superfamily	D	Cell cycle control, cell division, chromosome partitioning	CELLULAR PROCESSES AND SIGNALING	68.1	458	0.9978021978021978	4.569999999999995e-223	Chromosome	MULTISPECIES: YheC/YheD family protein
gene3995	COG5891	Spore coat protein YheC/YheD, ATP-grasp superfamily	D	Cell cycle control, cell division, chromosome partitioning	CELLULAR PROCESSES AND SIGNALING	40.4	359	0.8964646464646465	3.049999999999998e-80	Chromosome	YheC/YheD family protein
gene3996	COG5891	Spore coat protein YheC/YheD, ATP-grasp superfamily	D	Cell cycle control, cell division, chromosome partitioning	CELLULAR PROCESSES AND SIGNALING	75.7	457	0.9978118161925602	1.3399999999999978e-266	Chromosome	MULTISPECIES: YheC/YheD family protein
gene3997	COG5891	Spore coat protein YheC/YheD, ATP-grasp superfamily	D	Cell cycle control, cell division, chromosome partitioning	CELLULAR PROCESSES AND SIGNALING	63.5	364	0.9836956521739132	1.8199999999999986e-168	Chromosome	MULTISPECIES: YheC/YheD family protein
gene3998	COG5891	Spore coat protein YheC/YheD, ATP-grasp superfamily	D	Cell cycle control, cell division, chromosome partitioning	CELLULAR PROCESSES AND SIGNALING	61.4	365	0.9260204081632653	1.089999999999999e-162	Chromosome	MULTISPECIES: YheC/YheD family protein
gene4762	COG5891	Spore coat protein YheC/YheD, ATP-grasp superfamily	D	Cell cycle control, cell division, chromosome partitioning	CELLULAR PROCESSES AND SIGNALING	46.7	360	0.9494680851063828	1.71e-108	Chromosome	MULTISPECIES: YheC/YheD family protein
gene4800	COG5891	Spore coat protein YheC/YheD, ATP-grasp superfamily	D	Cell cycle control, cell division, chromosome partitioning	CELLULAR PROCESSES AND SIGNALING	54.8	217	0.9863013698630136	2.1999999999999997e-76	Chromosome	MULTISPECIES: YheC/YheD family protein
gene5850	COG5891	Spore coat protein YheC/YheD, ATP-grasp superfamily	D	Cell cycle control, cell division, chromosome partitioning	CELLULAR PROCESSES AND SIGNALING	33.8	225	0.9090909090909092	5.41e-34	Chromosome	YheC/YheD family protein
gene0008	COG0188	DNA gyrase/topoisomerase IV, subunit A	L	Replication, recombination and repair	INFORMATION STORAGE AND PROCESSING	85.5	809	0.9483568075117372	0	Chromosome	DNA gyrase subunit A
gene2389	COG0188	DNA gyrase/topoisomerase IV, subunit A	L	Replication, recombination and repair	INFORMATION STORAGE AND PROCESSING	82.8	808	0.9841463414634146	0	Chromosome	DNA gyrase subunit A
gene0009	COG2206	HD-GYP domain, c-di-GMP phosphodiesterase class II (or its inactivated variant)	T	Signal transduction mechanisms	CELLULAR PROCESSES AND SIGNALING	60.5	367	0.9865229110512128	4.24e-152	Chromosome	MULTISPECIES: HD-GYP domain-containing protein
gene0460	COG2206	HD-GYP domain, c-di-GMP phosphodiesterase class II (or its inactivated variant)	T	Signal transduction mechanisms	CELLULAR PROCESSES AND SIGNALING	61.5	603	0.9868852459016394	8.779999999999986e-276	Chromosome	MULTISPECIES: diguanylate cyclase
gene0570	COG2206	HD-GYP domain, c-di-GMP phosphodiesterase class II (or its inactivated variant)	T	Signal transduction mechanisms	CELLULAR PROCESSES AND SIGNALING	55.4	496	0.9763313609467456	1.3199999999999982e-190	Chromosome	MULTISPECIES: HD-GYP domain-containing protein
gene0674	COG2206	HD-GYP domain, c-di-GMP phosphodiesterase class II (or its inactivated variant)	T	Signal transduction mechanisms	CELLULAR PROCESSES AND SIGNALING	58.8	342	0.9970674486803521	4.739999999999997e-143	Chromosome	HD domain-containing phosphohydrolase
gene3302	COG2206	HD-GYP domain, c-di-GMP phosphodiesterase class II (or its inactivated variant)	T	Signal transduction mechanisms	CELLULAR PROCESSES AND SIGNALING	42.9	373	0.9973190348525468	1.3299999999999992e-104	Chromosome	MULTISPECIES: HD domain-containing phosphohydrolase
gene4020	COG2206	HD-GYP domain, c-di-GMP phosphodiesterase class II (or its inactivated variant)	T	Signal transduction mechanisms	CELLULAR PROCESSES AND SIGNALING	59.2	358	0.9971264367816092	2.0199999999999994e-142	Chromosome	MULTISPECIES: HD-GYP domain-containing protein
gene4017	COG2206	HD-GYP domain, c-di-GMP phosphodiesterase class II (or its inactivated variant)	T	Signal transduction mechanisms	CELLULAR PROCESSES AND SIGNALING	63	359	0.9597855227882036	1.379999999999999e-166	Chromosome	HD-GYP domain-containing protein
gene0015	COG5865	Forespore-specific anti-sigma-G factor CsfB/Gin	D;K	Cell cycle control, cell division, chromosome partitioning;Transcription	CELLULAR PROCESSES AND SIGNALING;INFORMATION STORAGE AND PROCESSING	77	61	0.9836065573770492	4.7000000000000004e-30	Chromosome	sigma factor G inhibitor Gin
gene0016	COG1982	Arginine/lysine/ornithine decarboxylase	E	Amino acid transport and metabolism	METABOLISM	50.9	587	0.9797297297297296	2.7199999999999972e-191	Chromosome	aminotransferase class I/II-fold pyridoxal phosphate-dependent enzyme
gene1992	COG1982	Arginine/lysine/ornithine decarboxylase	E	Amino acid transport and metabolism	METABOLISM	79	490	0.9878787878787879	2.729999999999995e-296	Chromosome	MULTISPECIES: aminotransferase class I/II-fold pyridoxal phosphate-dependent enzyme
gene0017	COG0125	Thymidylate kinase	F	Nucleotide transport and metabolism	METABOLISM	64.3	213	0.986046511627907	1.2699999999999999e-90	Chromosome	MULTISPECIES: dTMP kinase
gene3508	COG0125	Thymidylate kinase	F	Nucleotide transport and metabolism	METABOLISM	26	223	0.9411764705882352	3.98e-14	Chromosome	hypothetical protein
gene4437	COG0125	Thymidylate kinase	F	Nucleotide transport and metabolism	METABOLISM	25.6	223	0.9360730593607306	7.15e-14	Chromosome	hypothetical protein
gene0018	COG3870	Cyclic di-AMP receptor DarA/PstA	T	Signal transduction mechanisms	CELLULAR PROCESSES AND SIGNALING	92.7	109	0.9908256880733946	3.04e-68	Chromosome	MULTISPECIES: cyclic-di-AMP receptor
gene0019	COG1728	Uncharacterized conserved protein YaaR, TM1646/DUF327 family	S	Function unknown	POORLY CHARACTERIZED	75.5	147	0.9931972789115646	7.899999999999995e-73	Chromosome	MULTISPECIES: YaaR family protein
gene0020	COG2812	DNA polymerase III, gamma/tau subunits	L	Replication, recombination and repair	INFORMATION STORAGE AND PROCESSING	72.8	323	0.9969040247678018	1.0399999999999987e-170	Chromosome	MULTISPECIES: DNA polymerase III subunit delta'
gene0125	COG2812	DNA polymerase III, gamma/tau subunits	L	Replication, recombination and repair	INFORMATION STORAGE AND PROCESSING	77.4	584	0.9982788296041308	0	Chromosome	MULTISPECIES: DNA polymerase III subunit gamma/tau
gene0021	COG1774	Cell fate regulator YaaT, PSP1 superfamily (controls sporulation, competence, biofilm development)	T	Signal transduction mechanisms	CELLULAR PROCESSES AND SIGNALING	90.2	266	0.9962406015037594	2.3599999999999968e-178	Chromosome	MULTISPECIES: stage 0 sporulation family protein
gene0022	COG4467	Regulator of replication initiation timing YabA	L	Replication, recombination and repair	INFORMATION STORAGE AND PROCESSING	69.6	115	0.9905660377358492	2.7199999999999997e-46	Chromosome	Regulator of replication initiation timing
gene0023	COG4123	tRNA1(Val) A37 N6-methylase TrmN6	J	Translation, ribosomal structure and biogenesis	INFORMATION STORAGE AND PROCESSING	82.4	238	0.9111969111969112	2.5499999999999977e-138	Chromosome	MULTISPECIES: tRNA1(Val) (adenine(37)-N6)-methyltransferase
gene5685	COG4123	tRNA1(Val) A37 N6-methylase TrmN6	J	Translation, ribosomal structure and biogenesis	INFORMATION STORAGE AND PROCESSING	38.8	170	0.8795811518324608	7.659999999999999e-29	Chromosome	class I SAM-dependent methyltransferase
gene0024	COG0313	16S rRNA C1402 (ribose-2'-O) methylase RsmI	J	Translation, ribosomal structure and biogenesis	INFORMATION STORAGE AND PROCESSING	74.7	293	0.9931972789115646	1.3499999999999986e-154	Chromosome	MULTISPECIES: 16S rRNA (cytidine(1402)-2'-O)-methyltransferase
gene0025	COG2002	Bifunctional DNA-binding transcriptional regulator of stationary/sporulation/toxin gene expression and antitoxin component of the YhaV-PrlF toxin-antitoxin module	K;V	Transcription;Defense mechanisms	INFORMATION STORAGE AND PROCESSING;CELLULAR PROCESSES AND SIGNALING	96.3	81	0.9523809523809524	1.489999999999999e-52	Chromosome	MULTISPECIES: AbrB/MazE/SpoVT family DNA-binding domain-containing protein
gene4087	COG2002	Bifunctional DNA-binding transcriptional regulator of stationary/sporulation/toxin gene expression and antitoxin component of the YhaV-PrlF toxin-antitoxin module	K;V	Transcription;Defense mechanisms	INFORMATION STORAGE AND PROCESSING;CELLULAR PROCESSES AND SIGNALING	93.8	81	0.9876543209876544	4.15e-51	Chromosome	MULTISPECIES: AbrB/MazE/SpoVT family DNA-binding domain-containing protein
gene5546	COG2002	Bifunctional DNA-binding transcriptional regulator of stationary/sporulation/toxin gene expression and antitoxin component of the YhaV-PrlF toxin-antitoxin module	K;V	Transcription;Defense mechanisms	INFORMATION STORAGE AND PROCESSING;CELLULAR PROCESSES AND SIGNALING	50.9	171	0.9941520467836256	1.2999999999999998e-47	Chromosome	MULTISPECIES: AbrB/MazE/SpoVT family DNA-binding domain-containing protein
gene0026	COG1078	HD superfamily phosphohydrolase	R	General function prediction only	POORLY CHARACTERIZED	74.6	425	0.9976470588235294	3.139999999999996e-238	Chromosome	MULTISPECIES: HD domain-containing protein
gene0027	COG0084	3'->5' ssDNA/RNA exonuclease TatD	N	Cell motility	CELLULAR PROCESSES AND SIGNALING	84.6	254	0.9921568627450981	5.039999999999996e-161	Chromosome	MULTISPECIES: TatD family hydrolase
gene0478	COG0084	3'->5' ssDNA/RNA exonuclease TatD	N	Cell motility	CELLULAR PROCESSES AND SIGNALING	63	262	0.9702602230483272	6.2399999999999946e-118	Chromosome	TatD family hydrolase
gene0028	COG3583	Uncharacterized conserved protein YabE, contains G5 and tandem DUF348 domains	S	Function unknown	POORLY CHARACTERIZED	61.2	394	0.9974619289340102	1.9199999999999978e-161	Chromosome	MULTISPECIES: 3D domain-containing protein
gene2675	COG3584	3D (Asp-Asp-Asp) domain, usually in lytic transglycosylases	S	Function unknown	POORLY CHARACTERIZED	60.4	197	0.8789237668161435	9.579999999999994e-75	Chromosome	3D domain-containing protein
gene4100	COG3584	3D (Asp-Asp-Asp) domain, usually in lytic transglycosylases	S	Function unknown	POORLY CHARACTERIZED	75.8	149	0.556390977443609	6.149999999999996e-77	Chromosome	MULTISPECIES: 3D domain-containing protein
gene0029	COG1658	5S rRNA maturation ribonuclease M5, contains TOPRIM domain	J	Translation, ribosomal structure and biogenesis	INFORMATION STORAGE AND PROCESSING	85.1	181	0.994475138121547	1.4599999999999992e-105	Chromosome	MULTISPECIES: ribonuclease M5
gene4843	COG1658	5S rRNA maturation ribonuclease M5, contains TOPRIM domain	J	Translation, ribosomal structure and biogenesis	INFORMATION STORAGE AND PROCESSING	80.9	110	0.9478260869565216	3.919999999999997e-62	Chromosome	MULTISPECIES: toprim domain-containing protein
gene0030	COG0030	16S rRNA A1518 and A1519 N6-dimethyltransferase RsmA/KsgA/DIM1 (may also have DNA glycosylase/AP lyase activity)	J	Translation, ribosomal structure and biogenesis	INFORMATION STORAGE AND PROCESSING	78.1	288	0.9566666666666668	2.399999999999998e-152	Chromosome	16S rRNA (adenine(1518)-N(6)/adenine(1519)-N(6))-dimethyltransferase RsmA
gene3470	COG0030	16S rRNA A1518 and A1519 N6-dimethyltransferase RsmA/KsgA/DIM1 (may also have DNA glycosylase/AP lyase activity)	J	Translation, ribosomal structure and biogenesis	INFORMATION STORAGE AND PROCESSING	46.5	256	0.9806201550387597	2.5999999999999996e-78	Chromosome	rRNA adenine N-6-methyltransferase family protein
gene0031	COG5866	Sporulation-specific protease YabG	D;O	Cell cycle control, cell division, chromosome partitioning;Posttranslational modification, protein turnover, chaperones	CELLULAR PROCESSES AND SIGNALING;CELLULAR PROCESSES AND SIGNALING	76.8	298	0.9966442953020134	5.649999999999994e-163	Chromosome	MULTISPECIES: sporulation peptidase YabG
gene0032	COG4466	Uncharacterized conserved protein Veg, DUF1021 family	S	Function unknown	POORLY CHARACTERIZED	87.1	85	0.9230769230769232	6.669999999999998e-46	Chromosome	MULTISPECIES: Veg family protein
gene0033	COG5854	Small acid-soluble spore protein SspF (alpha/beta-type)	D	Cell cycle control, cell division, chromosome partitioning	CELLULAR PROCESSES AND SIGNALING	94.5	55	0.9310344827586208	1.13e-29	Chromosome	MULTISPECIES: small, acid-soluble spore protein, alpha/beta type
gene0034	COG1947	4-diphosphocytidyl-2C-methyl-D-erythritol kinase	I	Lipid transport and metabolism	METABOLISM	86.3	284	0.9964788732394366	1.5599999999999981e-176	Chromosome	MULTISPECIES: 4-(cytidine 5'-diphospho)-2-C-methyl-D-erythritol kinase
gene0035	COG0503	Adenine/guanine phosphoribosyltransferase or related PRPP-binding protein	F	Nucleotide transport and metabolism	METABOLISM	82.8	262	0.9923954372623576	5.149999999999996e-150	Chromosome	purine operon repressor, PurR
gene0601	COG0503	Adenine/guanine phosphoribosyltransferase or related PRPP-binding protein	F	Nucleotide transport and metabolism	METABOLISM	65.3	190	0.9174757281553398	2.9299999999999975e-82	Chromosome	xanthine phosphoribosyltransferase
gene3830	COG0503	Adenine/guanine phosphoribosyltransferase or related PRPP-binding protein	F	Nucleotide transport and metabolism	METABOLISM	80.3	188	0.9689119170984456	1.309999999999999e-104	Chromosome	MULTISPECIES: xanthine phosphoribosyltransferase
gene4588	COG0503	Adenine/guanine phosphoribosyltransferase or related PRPP-binding protein	F	Nucleotide transport and metabolism	METABOLISM	81.9	171	0.9941520467836256	3.779999999999998e-96	Chromosome	MULTISPECIES: adenine phosphoribosyltransferase
gene0036	COG2088	DNA-binding protein SpoVG, cell septation regulator	D	Cell cycle control, cell division, chromosome partitioning	CELLULAR PROCESSES AND SIGNALING	95.8	95	0.9893617021276596	8.339999999999996e-57	Chromosome	MULTISPECIES: septation regulator SpoVG
gene0037	COG1207	Bifunctional protein GlmU, N-acetylglucosamine-1-phosphate-uridyltransferase/glucosamine-1-phosphate-acetyltransferase	M	Cell wall/membrane/envelope biogenesis	CELLULAR PROCESSES AND SIGNALING	74.1	463	0.9914163090128756	4.359999999999993e-230	Chromosome	MULTISPECIES: bifunctional UDP-N-acetylglucosamine diphosphorylase/glucosamine-1-phosphate N-acetyltransferase GlmU
gene0038	COG0462	Phosphoribosylpyrophosphate synthetase	F	Nucleotide transport and metabolism	METABOLISM	94.3	317	0.9968454258675079	3.3199999999999964e-215	Chromosome	MULTISPECIES: ribose-phosphate diphosphokinase
gene0158	COG0462	Phosphoribosylpyrophosphate synthetase	F	Nucleotide transport and metabolism	METABOLISM	79.1	311	0.9841269841269841	1.5199999999999983e-176	Chromosome	MULTISPECIES: ribose-phosphate pyrophosphokinase
gene0041	COG0193	Peptidyl-tRNA hydrolase	J	Translation, ribosomal structure and biogenesis	INFORMATION STORAGE AND PROCESSING	82.2	185	0.989247311827957	4.8599999999999966e-111	Chromosome	MULTISPECIES: aminoacyl-tRNA hydrolase
gene0042	COG5867	Anti-sigma-F factor Fin	D;T	Cell cycle control, cell division, chromosome partitioning;Signal transduction mechanisms	CELLULAR PROCESSES AND SIGNALING;CELLULAR PROCESSES AND SIGNALING	76.3	76	0.986842105263158	4.57e-39	Chromosome	MULTISPECIES: anti-sigma-F factor Fin family protein
gene0043	COG1197	Transcription-repair coupling factor (superfamily II helicase)	L;K	Replication, recombination and repair;Transcription	INFORMATION STORAGE AND PROCESSING;INFORMATION STORAGE AND PROCESSING	82.4	1173	0.9974468085106384	0	Chromosome	MULTISPECIES: transcription-repair coupling factor
gene0044	COG0760	Peptidyl-prolyl isomerase, parvulin family	O	Posttranslational modification, protein turnover, chaperones	CELLULAR PROCESSES AND SIGNALING	55.8	339	0.8766404199475065	7.679999999999995e-113	Chromosome	peptidylprolyl isomerase
gene0065	COG0760	Peptidyl-prolyl isomerase, parvulin family	O	Posttranslational modification, protein turnover, chaperones	CELLULAR PROCESSES AND SIGNALING	41.4	314	0.981012658227848	1.2999999999999999e-77	Chromosome	MULTISPECIES: peptidylprolyl isomerase
gene0045	COG5845	Stage V sporulation protein SpoVT, regulator of stationary/sporulation gene expression	D;K	Cell cycle control, cell division, chromosome partitioning;Transcription	CELLULAR PROCESSES AND SIGNALING;INFORMATION STORAGE AND PROCESSING	85.6	180	0.9944444444444444	1.4699999999999986e-109	Chromosome	MULTISPECIES: stage V sporulation protein T
gene0046	COG5841	Stage V sporulation protein SpoVB/SpoIIIF, required for spore cortex synthesis	D	Cell cycle control, cell division, chromosome partitioning	CELLULAR PROCESSES AND SIGNALING	50.8	587	0.9701986754966888	9.059999999999995e-168	Chromosome	Membrane protein involved in the export of O-antigen and teichoic acid
gene4594	COG5841	Stage V sporulation protein SpoVB/SpoIIIF, required for spore cortex synthesis	D	Cell cycle control, cell division, chromosome partitioning	CELLULAR PROCESSES AND SIGNALING	65.3	545	0.9872958257713248	7.649999999999987e-229	Chromosome	polysaccharide biosynthesis protein
gene4828	COG5841	Stage V sporulation protein SpoVB/SpoIIIF, required for spore cortex synthesis	D	Cell cycle control, cell division, chromosome partitioning	CELLULAR PROCESSES AND SIGNALING	68.8	545	0.9818511796733213	1.7399999999999973e-242	Chromosome	stage V sporulation protein B
gene0047	COG3956	Uncharacterized conserved protein YabN, contains tetrapyrrole methylase and MazG-like pyrophosphatase domain	R	General function prediction only	POORLY CHARACTERIZED	73.9	494	0.9919517102615694	1.0999999999999985e-272	Chromosome	nucleoside triphosphate pyrophosphohydrolase
gene0048	COG0776	Bacterial nucleoid DNA-binding protein IHF-alpha	L	Replication, recombination and repair	INFORMATION STORAGE AND PROCESSING	91	89	0.9777777777777776	1.88e-51	Chromosome	MULTISPECIES: HU family DNA-binding protein
gene2296	COG0776	Bacterial nucleoid DNA-binding protein IHF-alpha	L	Replication, recombination and repair	INFORMATION STORAGE AND PROCESSING	92.2	90	0.7007874015748031	1.6899999999999989e-50	Chromosome	bacterial nucleoid protein Hbs
gene0049	COG1188	Ribosomal 50S subunit-recycling heat shock protein, contains S4 domain	J	Translation, ribosomal structure and biogenesis	INFORMATION STORAGE AND PROCESSING	87	92	0.9891304347826086	2.54e-50	Chromosome	MULTISPECIES: RNA-binding S4 domain-containing protein
gene0050	COG5868	Sporulation protein YabP	D	Cell cycle control, cell division, chromosome partitioning	CELLULAR PROCESSES AND SIGNALING	74.5	94	0.9893617021276596	1.2899999999999996e-44	Chromosome	MULTISPECIES: sporulation protein YabP
gene0051	COG5869	Spore cortex formation membrane protein YabQ	D	Cell cycle control, cell division, chromosome partitioning	CELLULAR PROCESSES AND SIGNALING	55.1	187	0.9441624365482234	5.7799999999999965e-65	Chromosome	MULTISPECIES: spore cortex biosynthesis protein YabQ
gene0052	COG2919	Cell division protein FtsB	D	Cell cycle control, cell division, chromosome partitioning	CELLULAR PROCESSES AND SIGNALING	44.8	105	0.927927927927928	5.07e-21	Chromosome	MULTISPECIES: septum formation initiator family protein
gene0053	COG1098	Predicted RNA-binding protein, contains ribosomal protein S1 (RPS1) domain	R	General function prediction only	POORLY CHARACTERIZED	84.9	179	0.9942528735632185	1.43e-85	Chromosome	MULTISPECIES: S1 domain-containing RNA-binding protein
gene0054	COG5817	Stage II sporulation protein SpoIIE/SpoIIH (serine phosphatase - sigma-F activation)	D	Cell cycle control, cell division, chromosome partitioning	CELLULAR PROCESSES AND SIGNALING	70.5	830	0.9987937273823884	0	Chromosome	MULTISPECIES: stage II sporulation protein E
gene0055	COG2304	Secreted protein containing bacterial Ig-like domain and vWFA domain	R	General function prediction only	POORLY CHARACTERIZED	51.4	222	0.884	5.789999999999996e-66	Chromosome	MULTISPECIES: VWA domain-containing protein
gene0056	COG0515	Serine/threonine protein kinase	T	Signal transduction mechanisms	CELLULAR PROCESSES AND SIGNALING	55.1	314	0.9936507936507936	1.0899999999999991e-118	Chromosome	protein kinase
gene0520	COG0515	Serine/threonine protein kinase	T	Signal transduction mechanisms	CELLULAR PROCESSES AND SIGNALING	49.4	257	0.9411764705882352	1.2599999999999992e-77	Chromosome	protein kinase
gene0542	COG0515	Serine/threonine protein kinase	T	Signal transduction mechanisms	CELLULAR PROCESSES AND SIGNALING	26.8	908	0.955288985823337	1.0099999999999996e-65	Chromosome	lanthionine synthetase LanC family protein
gene1732	COG0515	Serine/threonine protein kinase	T	Signal transduction mechanisms	CELLULAR PROCESSES AND SIGNALING	47.5	297	0.8936170212765957	3.879999999999997e-85	Chromosome	MULTISPECIES: serine/threonine-protein kinase
gene2046	COG0515	Serine/threonine protein kinase	T	Signal transduction mechanisms	CELLULAR PROCESSES AND SIGNALING	67.9	675	0.9130434782608696	1.86e-311	Chromosome	Stk1 family PASTA domain-containing Ser/Thr kinase
gene2549	COG0515	Serine/threonine protein kinase	T	Signal transduction mechanisms	CELLULAR PROCESSES AND SIGNALING	54.4	496	0.985858585858586	1.0999999999999987e-185	Chromosome	serine/threonine-protein kinase
gene3546	COG0515	Serine/threonine protein kinase	T	Signal transduction mechanisms	CELLULAR PROCESSES AND SIGNALING	30.4	316	0.4473684210526316	3.6199999999999995e-30	Chromosome	hypothetical protein
gene4252	COG0515	Serine/threonine protein kinase	T	Signal transduction mechanisms	CELLULAR PROCESSES AND SIGNALING	61	282	0.9623287671232876	3.109999999999998e-122	Chromosome	serine/threonine protein kinase
gene5453	COG0515	Serine/threonine protein kinase	T	Signal transduction mechanisms	CELLULAR PROCESSES AND SIGNALING	30.6	160	0.1275465013286094	2.26e-07	Chromosome	tubulin-like doman-containing protein
gene5873	COG0515	Serine/threonine protein kinase	T	Signal transduction mechanisms	CELLULAR PROCESSES AND SIGNALING	31.1	1439	0.949070887818307	2.2299999999999976e-180	Chromosome	BREX system ATP-binding domain-containing protein
gene0057	COG0037	tRNA(Ile)-lysidine synthase TilS/MesJ	J	Translation, ribosomal structure and biogenesis	INFORMATION STORAGE AND PROCESSING	58	464	0.9645093945720252	1.9399999999999976e-183	Chromosome	MULTISPECIES: tRNA lysidine(34) synthetase TilS
gene0058	COG0634	Hypoxanthine-guanine phosphoribosyltransferase	F	Nucleotide transport and metabolism	METABOLISM	83.8	179	0.994413407821229	4.469999999999997e-99	Chromosome	MULTISPECIES: hypoxanthine phosphoribosyltransferase
gene0059	COG0465	ATP-dependent Zn proteases	O	Posttranslational modification, protein turnover, chaperones	CELLULAR PROCESSES AND SIGNALING	84.4	666	0.9779411764705882	0	Chromosome	ATP-dependent zinc metalloprotease FtsH
gene2348	COG0465	ATP-dependent Zn proteases	O	Posttranslational modification, protein turnover, chaperones	CELLULAR PROCESSES AND SIGNALING	80.2	500	0.998	8.589999999999987e-285	Chromosome	MULTISPECIES: AAA family ATPase
gene0060	COG0379	Quinolinate synthase	H	Coenzyme transport and metabolism	METABOLISM	85.3	312	0.9967948717948718	7.55999999999999e-198	Chromosome	quinolinate synthase NadA
gene0061	COG0029	Aspartate oxidase	H	Coenzyme transport and metabolism	METABOLISM	68.5	543	0.9926605504587156	1.2799999999999978e-264	Chromosome	MULTISPECIES: L-aspartate oxidase
gene0062	COG0157	Nicotinate-nucleotide pyrophosphorylase	H	Coenzyme transport and metabolism	METABOLISM	65.7	286	0.9895833333333334	1.9899999999999996e-124	Chromosome	carboxylating nicotinate-nucleotide diphosphorylase
gene0063	COG1521	Pantothenate kinase type III	H	Coenzyme transport and metabolism	METABOLISM	81.6	255	0.992188	1.5699999999999984e-148	Chromosome	MULTISPECIES: type III pantothenate kinase
gene0064	COG1281	Redox-regulated molecular chaperone, HSP33 family	O	Posttranslational modification, protein turnover, chaperones	CELLULAR PROCESSES AND SIGNALING	79.7	291	0.9797297297297296	2.349999999999997e-165	Chromosome	MULTISPECIES: Hsp33 family molecular chaperone HslO
gene0066	COG0031	Cysteine synthase	E	Amino acid transport and metabolism	METABOLISM	84.6	311	0.9935897435897436	4.059999999999995e-186	Chromosome	MULTISPECIES: cysteine synthase A
gene2100	COG0031	Cysteine synthase	E	Amino acid transport and metabolism	METABOLISM	75.5	302	0.9290123456790124	2.269999999999998e-164	Chromosome	cysteine synthase A
gene0067	COG0147	Anthranilate/para-aminobenzoate synthases component I	E;H	Amino acid transport and metabolism;Coenzyme transport and metabolism	METABOLISM;METABOLISM	60.8	528	0.9408502772643254	2.189999999999997e-215	Chromosome	para-aminobenzoate synthetase component 1
gene2310	COG0147	Anthranilate/para-aminobenzoate synthases component I	E;H	Amino acid transport and metabolism;Coenzyme transport and metabolism	METABOLISM;METABOLISM	80.1	517	0.9885057471264368	4.0299999999999935e-302	Chromosome	MULTISPECIES: anthranilate synthase component I
gene0068	COG0512	Anthranilate/para-aminobenzoate synthase component II (glutamine amidotransferase)	E;H	Amino acid transport and metabolism;Coenzyme transport and metabolism	METABOLISM;METABOLISM	82.3	192	0.9947916666666666	6.069999999999996e-115	Chromosome	MULTISPECIES: aminodeoxychorismate/anthranilate synthase component II
gene0069	COG0115	Branched-chain amino acid aminotransferase/4-amino-4-deoxychorismate lyase	E;H	Amino acid transport and metabolism;Coenzyme transport and metabolism	METABOLISM;METABOLISM	52	296	0.9865319865319864	7.649999999999994e-98	Chromosome	aminotransferase class IV
gene4618	COG0115	Branched-chain amino acid aminotransferase/4-amino-4-deoxychorismate lyase	E;H	Amino acid transport and metabolism;Coenzyme transport and metabolism	METABOLISM;METABOLISM	87.4	293	0.9965870307167236	2.079999999999998e-188	Chromosome	MULTISPECIES: branched-chain-amino-acid transaminase
gene0070	COG0294	Dihydropteroate synthase	H	Coenzyme transport and metabolism	METABOLISM	67.3	275	0.9513888888888888	4.199999999999997e-132	Chromosome	MULTISPECIES: dihydropteroate synthase
gene0071	COG1539	Dihydroneopterin aldolase	H	Coenzyme transport and metabolism	METABOLISM	79.2	120	0.9916666666666668	1.2599999999999995e-63	Chromosome	MULTISPECIES: dihydroneopterin aldolase
gene0072	COG0801	7,8-dihydro-6-hydroxymethylpterin pyrophosphokinase (folate biosynthesis)	H	Coenzyme transport and metabolism	METABOLISM	66.5	182	0.9945054945054944	2.1099999999999987e-80	Chromosome	2-amino-4-hydroxy-6-hydroxymethyldihydropteridine diphosphokinase
gene0073	COG1396	Transcriptional regulator, contains XRE-family HTH domain	K	Transcription	INFORMATION STORAGE AND PROCESSING	62.5	64	0.9402985074626866	4.66e-19	Chromosome	helix-turn-helix transcriptional regulator
gene0252	COG1396	Transcriptional regulator, contains XRE-family HTH domain	K	Transcription	INFORMATION STORAGE AND PROCESSING	66	379	0.949748743718593	4.579999999999995e-182	Chromosome	XRE family transcriptional regulator
gene0929	COG1396	Transcriptional regulator, contains XRE-family HTH domain	K	Transcription	INFORMATION STORAGE AND PROCESSING	67.9	280	0.9822695035460992	3.7299999999999967e-131	Chromosome	MULTISPECIES: helix-turn-helix transcriptional regulator
gene1032	COG1396	Transcriptional regulator, contains XRE-family HTH domain	K	Transcription	INFORMATION STORAGE AND PROCESSING	70.2	114	0.982608695652174	3.0899999999999996e-48	Chromosome	helix-turn-helix transcriptional regulator
gene1269	COG1396	Transcriptional regulator, contains XRE-family HTH domain	K	Transcription	INFORMATION STORAGE AND PROCESSING	72.4	145	0.9383561643835616	3.1999999999999996e-67	Chromosome	MULTISPECIES: transcriptional regulator
gene1309	COG1396	Transcriptional regulator, contains XRE-family HTH domain	K	Transcription	INFORMATION STORAGE AND PROCESSING	44.5	182	0.9783783783783784	8.42e-50	Chromosome	MULTISPECIES: XRE family transcriptional regulator
gene1328	COG1396	Transcriptional regulator, contains XRE-family HTH domain	K	Transcription	INFORMATION STORAGE AND PROCESSING	72.1	122	0.9918032786885246	8.65e-56	Chromosome	MULTISPECIES: helix-turn-helix transcriptional regulator
gene1457	COG1396	Transcriptional regulator, contains XRE-family HTH domain	K	Transcription	INFORMATION STORAGE AND PROCESSING	66.4	116	0.8156028368794326	4.14e-50	Chromosome	helix-turn-helix domain-containing protein
gene1710	COG1396	Transcriptional regulator, contains XRE-family HTH domain	K	Transcription	INFORMATION STORAGE AND PROCESSING	42.2	270	0.9605734767025088	4.0599999999999974e-70	Chromosome	helix-turn-helix transcriptional regulator
gene1949	COG1396	Transcriptional regulator, contains XRE-family HTH domain	K	Transcription	INFORMATION STORAGE AND PROCESSING	66.8	235	0.9957446808510638	8.329999999999993e-113	Chromosome	MULTISPECIES: helix-turn-helix transcriptional regulator
gene2556	COG1396	Transcriptional regulator, contains XRE-family HTH domain	K	Transcription	INFORMATION STORAGE AND PROCESSING	55.9	111	0.8527131782945736	2.99e-30	Chromosome	MULTISPECIES: helix-turn-helix transcriptional regulator
gene2557	COG1396	Transcriptional regulator, contains XRE-family HTH domain	K	Transcription	INFORMATION STORAGE AND PROCESSING	44.6	65	0.8	1.22e-09	Chromosome	MULTISPECIES: helix-turn-helix transcriptional regulator
gene2560	COG1396	Transcriptional regulator, contains XRE-family HTH domain	K	Transcription	INFORMATION STORAGE AND PROCESSING	67.5	77	0.9382716049382716	2.71e-35	Chromosome	helix-turn-helix protein
gene2625	COG1396	Transcriptional regulator, contains XRE-family HTH domain	K	Transcription	INFORMATION STORAGE AND PROCESSING	32.9	356	0.8994845360824743	3.34e-53	Chromosome	XRE family transcriptional regulator
gene3217	COG1396	Transcriptional regulator, contains XRE-family HTH domain	K	Transcription	INFORMATION STORAGE AND PROCESSING	56.4	181	0.967741935483871	7.219999999999996e-73	Chromosome	helix-turn-helix domain-containing protein
gene4195	COG1396	Transcriptional regulator, contains XRE-family HTH domain	K	Transcription	INFORMATION STORAGE AND PROCESSING	42.9	126	0.976562	3.03e-24	Chromosome	helix-turn-helix transcriptional regulator
gene5497	COG1396	Transcriptional regulator, contains XRE-family HTH domain	K	Transcription	INFORMATION STORAGE AND PROCESSING	53.8	171	0.9230769230769232	1.18e-60	Chromosome	MULTISPECIES: XRE family transcriptional regulator
gene5780	COG1396	Transcriptional regulator, contains XRE-family HTH domain	K	Transcription	INFORMATION STORAGE AND PROCESSING	50.8	63	0.242188	9.21e-11	Chromosome	MULTISPECIES: helix-turn-helix transcriptional regulator
gene5827	COG1396	Transcriptional regulator, contains XRE-family HTH domain	K	Transcription	INFORMATION STORAGE AND PROCESSING	70.2	104	0.9363636363636364	1.33e-47	Chromosome	helix-turn-helix transcriptional regulator
gene5837	COG1396	Transcriptional regulator, contains XRE-family HTH domain	K	Transcription	INFORMATION STORAGE AND PROCESSING	40.4	260	0.9119718309859156	5.919999999999998e-65	Chromosome	helix-turn-helix transcriptional regulator
gene0074	COG0042	tRNA-dihydrouridine synthase	J	Translation, ribosomal structure and biogenesis	INFORMATION STORAGE AND PROCESSING	85.3	327	0.9616519174041298	1.2599999999999986e-201	Chromosome	MULTISPECIES: tRNA dihydrouridine synthase DusB
gene0835	COG0042	tRNA-dihydrouridine synthase	J	Translation, ribosomal structure and biogenesis	INFORMATION STORAGE AND PROCESSING	89.9	318	0.951951951951952	3.839999999999994e-212	Chromosome	tRNA-dihydrouridine synthase
gene0075	COG0782	Transcription elongation factor, GreA/GreB family	K	Transcription	INFORMATION STORAGE AND PROCESSING	92.4	158	0.9874213836477987	1.7299999999999987e-93	Chromosome	MULTISPECIES: transcription elongation factor GreA
gene1619	COG0782	Transcription elongation factor, GreA/GreB family	K	Transcription	INFORMATION STORAGE AND PROCESSING	30	140	0.7714285714285715	5e-18	Chromosome	MULTISPECIES: GreA/GreB family elongation factor
gene5715	COG0782	Transcription elongation factor, GreA/GreB family	K	Transcription	INFORMATION STORAGE AND PROCESSING	81.5	157	0.9873417721518988	1.6799999999999988e-84	Chromosome	transcription elongation factor GreA
gene0076	COG1190	Lysyl-tRNA synthetase (class II)	J	Translation, ribosomal structure and biogenesis	INFORMATION STORAGE AND PROCESSING	83.3	508	0.9980119284294234	1.3299999999999976e-307	Chromosome	MULTISPECIES: lysine--tRNA ligase
gene0077	COG0168	Trk-type K+ transport system, membrane component	P	Inorganic ion transport and metabolism	METABOLISM	70.6	445	0.997752808988764	1.1099999999999985e-210	Chromosome	TrkH family potassium uptake protein
gene4785	COG0168	Trk-type K+ transport system, membrane component	P	Inorganic ion transport and metabolism	METABOLISM	75.6	443	0.9608695652173912	7.799999999999989e-234	Chromosome	trk system potassium uptake protein TrkH
gene0078	COG1309	DNA-binding protein, AcrR family, includes nucleoid occlusion protein SlmA	K	Transcription	INFORMATION STORAGE AND PROCESSING	51.8	195	0.9897959183673468	1.1599999999999991e-68	Chromosome	TetR/AcrR family transcriptional regulator
gene0212	COG1309	DNA-binding protein, AcrR family, includes nucleoid occlusion protein SlmA	K	Transcription	INFORMATION STORAGE AND PROCESSING	32.8	180	0.946808510638298	1.5e-30	Chromosome	MULTISPECIES: TetR/AcrR family transcriptional regulator
gene0276	COG1309	DNA-binding protein, AcrR family, includes nucleoid occlusion protein SlmA	K	Transcription	INFORMATION STORAGE AND PROCESSING	42	212	0.9813953488372092	2.42e-58	Chromosome	TetR/AcrR family transcriptional regulator
gene0410	COG1309	DNA-binding protein, AcrR family, includes nucleoid occlusion protein SlmA	K	Transcription	INFORMATION STORAGE AND PROCESSING	65.1	189	0.9740932642487048	1.8399999999999994e-86	Chromosome	MULTISPECIES: TetR/AcrR family transcriptional regulator
gene0476	COG1309	DNA-binding protein, AcrR family, includes nucleoid occlusion protein SlmA	K	Transcription	INFORMATION STORAGE AND PROCESSING	43.7	190	0.9393939393939394	4.57e-46	Chromosome	MULTISPECIES: TetR family transcriptional regulator
gene0524	COG1309	DNA-binding protein, AcrR family, includes nucleoid occlusion protein SlmA	K	Transcription	INFORMATION STORAGE AND PROCESSING	48.9	182	0.9476439790575916	1.23e-56	Chromosome	MULTISPECIES: TetR/AcrR family transcriptional regulator
gene0584	COG1309	DNA-binding protein, AcrR family, includes nucleoid occlusion protein SlmA	K	Transcription	INFORMATION STORAGE AND PROCESSING	50	188	0.8538812785388128	5.18e-57	Chromosome	TetR/AcrR family transcriptional regulator
gene0811	COG1309	DNA-binding protein, AcrR family, includes nucleoid occlusion protein SlmA	K	Transcription	INFORMATION STORAGE AND PROCESSING	39	187	0.9214659685863874	1.25e-37	Chromosome	MULTISPECIES: TetR/AcrR family transcriptional regulator
gene0827	COG1309	DNA-binding protein, AcrR family, includes nucleoid occlusion protein SlmA	K	Transcription	INFORMATION STORAGE AND PROCESSING	64.5	186	0.9736842105263158	2.7499999999999984e-83	Chromosome	TetR/AcrR family transcriptional regulator
gene0901	COG1309	DNA-binding protein, AcrR family, includes nucleoid occlusion protein SlmA	K	Transcription	INFORMATION STORAGE AND PROCESSING	61.7	196	0.9605911330049262	2.769999999999999e-78	Chromosome	TetR/AcrR family transcriptional regulator
gene0981	COG1309	DNA-binding protein, AcrR family, includes nucleoid occlusion protein SlmA	K	Transcription	INFORMATION STORAGE AND PROCESSING	53.2	188	0.9489795918367347	2.4700000000000003e-60	Chromosome	MULTISPECIES: TetR/AcrR family transcriptional regulator
gene1125	COG1309	DNA-binding protein, AcrR family, includes nucleoid occlusion protein SlmA	K	Transcription	INFORMATION STORAGE AND PROCESSING	48.4	188	0.9739583333333334	1.13e-60	Chromosome	MULTISPECIES: TetR/AcrR family transcriptional regulator
gene1324	COG1309	DNA-binding protein, AcrR family, includes nucleoid occlusion protein SlmA	K	Transcription	INFORMATION STORAGE AND PROCESSING	51.6	188	0.9540816326530612	2.7299999999999996e-66	Chromosome	MULTISPECIES: TetR/AcrR family transcriptional regulator
gene1491	COG1309	DNA-binding protein, AcrR family, includes nucleoid occlusion protein SlmA	K	Transcription	INFORMATION STORAGE AND PROCESSING	72	193	0.96	2.2499999999999993e-96	Chromosome	MULTISPECIES: TetR/AcrR family transcriptional regulator
gene1589	COG1309	DNA-binding protein, AcrR family, includes nucleoid occlusion protein SlmA	K	Transcription	INFORMATION STORAGE AND PROCESSING	29.9	201	0.9852216748768472	1.6300000000000002e-19	Chromosome	MULTISPECIES: TetR/AcrR family transcriptional regulator
gene1675	COG1309	DNA-binding protein, AcrR family, includes nucleoid occlusion protein SlmA	K	Transcription	INFORMATION STORAGE AND PROCESSING	40.9	186	0.9840425531914894	1.64e-46	Chromosome	MULTISPECIES: TetR/AcrR family transcriptional regulator
gene1752	COG1309	DNA-binding protein, AcrR family, includes nucleoid occlusion protein SlmA	K	Transcription	INFORMATION STORAGE AND PROCESSING	52.7	203	0.95260663507109	3.7799999999999986e-71	Chromosome	MULTISPECIES: TetR/AcrR family transcriptional regulator
gene2107	COG1309	DNA-binding protein, AcrR family, includes nucleoid occlusion protein SlmA	K	Transcription	INFORMATION STORAGE AND PROCESSING	52.4	189	0.831858407079646	2.4199999999999993e-69	Chromosome	TetR family transcriptional regulator
gene2853	COG1309	DNA-binding protein, AcrR family, includes nucleoid occlusion protein SlmA	K	Transcription	INFORMATION STORAGE AND PROCESSING	34.7	202	0.9898477157360406	1.1399999999999998e-32	Chromosome	MULTISPECIES: TetR/AcrR family transcriptional regulator
gene2857	COG1309	DNA-binding protein, AcrR family, includes nucleoid occlusion protein SlmA	K	Transcription	INFORMATION STORAGE AND PROCESSING	64.7	184	0.9481865284974094	3.7599999999999986e-81	Chromosome	MULTISPECIES: TetR/AcrR family transcriptional regulator
gene2972	COG1309	DNA-binding protein, AcrR family, includes nucleoid occlusion protein SlmA	K	Transcription	INFORMATION STORAGE AND PROCESSING	32.8	195	0.9317073170731708	2.24e-26	Chromosome	TetR/AcrR family transcriptional regulator
gene5524	COG1309	DNA-binding protein, AcrR family, includes nucleoid occlusion protein SlmA	K	Transcription	INFORMATION STORAGE AND PROCESSING	34.5	194	0.9004739336492891	4.67e-31	Chromosome	TetR/AcrR family transcriptional regulator
gene2980	COG1309	DNA-binding protein, AcrR family, includes nucleoid occlusion protein SlmA	K	Transcription	INFORMATION STORAGE AND PROCESSING	48.1	210	0.9627906976744186	1.39e-65	Chromosome	TetR/AcrR family transcriptional regulator
gene3019	COG1309	DNA-binding protein, AcrR family, includes nucleoid occlusion protein SlmA	K	Transcription	INFORMATION STORAGE AND PROCESSING	28.8	177	0.7899543378995434	3.31e-10	Chromosome	TetR/AcrR family transcriptional regulator
gene3075	COG1309	DNA-binding protein, AcrR family, includes nucleoid occlusion protein SlmA	K	Transcription	INFORMATION STORAGE AND PROCESSING	54.1	196	0.9948979591836736	3.2999999999999978e-68	Chromosome	MULTISPECIES: TetR/AcrR family transcriptional regulator
gene3100	COG1309	DNA-binding protein, AcrR family, includes nucleoid occlusion protein SlmA	K	Transcription	INFORMATION STORAGE AND PROCESSING	38.2	204	0.9902439024390244	1.11e-37	Chromosome	MULTISPECIES: TetR/AcrR family transcriptional regulator
gene3184	COG1309	DNA-binding protein, AcrR family, includes nucleoid occlusion protein SlmA	K	Transcription	INFORMATION STORAGE AND PROCESSING	61.2	188	0.9946808510638298	3.579999999999998e-77	Chromosome	MULTISPECIES: helix-turn-helix domain-containing protein
gene3222	COG1309	DNA-binding protein, AcrR family, includes nucleoid occlusion protein SlmA	K	Transcription	INFORMATION STORAGE AND PROCESSING	49.7	189	0.9641025641025641	4.3e-61	Chromosome	MULTISPECIES: TetR/AcrR family transcriptional regulator
gene3278	COG1309	DNA-binding protein, AcrR family, includes nucleoid occlusion protein SlmA	K	Transcription	INFORMATION STORAGE AND PROCESSING	60.8	194	0.9948453608247424	1.3599999999999999e-77	Chromosome	MULTISPECIES: TetR/AcrR family transcriptional regulator
gene3300	COG1309	DNA-binding protein, AcrR family, includes nucleoid occlusion protein SlmA	K	Transcription	INFORMATION STORAGE AND PROCESSING	60.4	192	0.9317073170731708	1.4099999999999989e-77	Chromosome	MULTISPECIES: TetR/AcrR family transcriptional regulator
gene3877	COG1309	DNA-binding protein, AcrR family, includes nucleoid occlusion protein SlmA	K	Transcription	INFORMATION STORAGE AND PROCESSING	52.7	188	0.9739583333333334	1.5399999999999992e-68	Chromosome	TetR/AcrR family transcriptional regulator
gene3942	COG1309	DNA-binding protein, AcrR family, includes nucleoid occlusion protein SlmA	K	Transcription	INFORMATION STORAGE AND PROCESSING	35.6	202	0.9305555555555556	2.0499999999999996e-32	Chromosome	TetR family transcriptional regulator
gene4271	COG1309	DNA-binding protein, AcrR family, includes nucleoid occlusion protein SlmA	K	Transcription	INFORMATION STORAGE AND PROCESSING	42.1	171	0.9378531073446328	3.42e-37	Chromosome	MULTISPECIES: TetR/AcrR family transcriptional regulator
gene4395	COG1309	DNA-binding protein, AcrR family, includes nucleoid occlusion protein SlmA	K	Transcription	INFORMATION STORAGE AND PROCESSING	49.7	185	0.9735449735449736	2.2699999999999997e-55	Chromosome	TetR/AcrR family transcriptional regulator
gene4690	COG1309	DNA-binding protein, AcrR family, includes nucleoid occlusion protein SlmA	K	Transcription	INFORMATION STORAGE AND PROCESSING	60.5	185	0.9684210526315792	4.99e-80	Chromosome	MULTISPECIES: TetR-like C-terminal domain-containing protein
gene5041	COG1309	DNA-binding protein, AcrR family, includes nucleoid occlusion protein SlmA	K	Transcription	INFORMATION STORAGE AND PROCESSING	68.3	202	0.9571428571428572	1.0399999999999994e-90	Chromosome	MULTISPECIES: TetR/AcrR family transcriptional regulator
gene5395	COG1309	DNA-binding protein, AcrR family, includes nucleoid occlusion protein SlmA	K	Transcription	INFORMATION STORAGE AND PROCESSING	47.4	192	0.8761467889908257	1.1e-56	Chromosome	MULTISPECIES: TetR/AcrR family transcriptional regulator
gene5399	COG1309	DNA-binding protein, AcrR family, includes nucleoid occlusion protein SlmA	K	Transcription	INFORMATION STORAGE AND PROCESSING	30.6	291	0.9206349206349206	2.09e-33	Chromosome	MULTISPECIES: TetR/AcrR family transcriptional regulator
gene5675	COG1309	DNA-binding protein, AcrR family, includes nucleoid occlusion protein SlmA	K	Transcription	INFORMATION STORAGE AND PROCESSING	39.4	193	0.9056603773584906	6.06e-43	Chromosome	TetR/AcrR family transcriptional regulator
gene5735	COG1309	DNA-binding protein, AcrR family, includes nucleoid occlusion protein SlmA	K	Transcription	INFORMATION STORAGE AND PROCESSING	50.5	218	0.9863013698630136	4.4999999999999994e-71	Chromosome	TetR/AcrR family transcriptional regulator
gene0084	COG0516	IMP dehydrogenase/GMP reductase	F	Nucleotide transport and metabolism	METABOLISM	87.4	485	0.9979381443298968	2.88e-310	Chromosome	MULTISPECIES: IMP dehydrogenase
gene2173	COG0517	CBS domain	T	Signal transduction mechanisms	CELLULAR PROCESSES AND SIGNALING	47.3	313	0.96875	1.689999999999999e-103	Chromosome	GGDEF domain-containing protein
gene0085	COG1686	D-alanyl-D-alanine carboxypeptidase	M	Cell wall/membrane/envelope biogenesis	CELLULAR PROCESSES AND SIGNALING	66.9	468	0.9978401727861772	2.9499999999999954e-205	Chromosome	MULTISPECIES: D-alanyl-D-alanine carboxypeptidase family protein
gene2199	COG1686	D-alanyl-D-alanine carboxypeptidase	M	Cell wall/membrane/envelope biogenesis	CELLULAR PROCESSES AND SIGNALING	71.4	395	0.9948849104859336	5.599999999999991e-197	Chromosome	MULTISPECIES: D-alanyl-D-alanine carboxypeptidase family protein
gene2258	COG1686	D-alanyl-D-alanine carboxypeptidase	M	Cell wall/membrane/envelope biogenesis	CELLULAR PROCESSES AND SIGNALING	62.8	390	0.959493670886076	1.5799999999999987e-167	Chromosome	D-alanyl-D-alanine carboxypeptidase family protein
gene5897	COG1686	D-alanyl-D-alanine carboxypeptidase	M	Cell wall/membrane/envelope biogenesis	CELLULAR PROCESSES AND SIGNALING	54.1	292	0.976510067114094	2.6599999999999998e-110	Chromosome	MULTISPECIES: D-alanyl-D-alanine carboxypeptidase family protein
gene0086	COG0214	Pyridoxal 5'-phosphate synthase subunit PdxS	H	Coenzyme transport and metabolism	METABOLISM	96.2	293	0.9419354838709676	7.809999999999987e-195	Chromosome	MULTISPECIES: pyridoxal 5'-phosphate synthase lyase subunit PdxS
gene0087	COG0311	Pyridoxal 5'-phosphate synthase subunit PdxT (glutamine amidotransferase)	H	Coenzyme transport and metabolism	METABOLISM	79.7	187	0.9489795918367347	6.509999999999996e-103	Chromosome	pyridoxal 5'-phosphate synthase glutaminase subunit PdxT
gene0088	COG0172	Seryl-tRNA synthetase	J	Translation, ribosomal structure and biogenesis	INFORMATION STORAGE AND PROCESSING	81.7	427	0.9976580796252928	4.749999999999994e-252	Chromosome	MULTISPECIES: serine--tRNA ligase
gene0485	COG0172	Seryl-tRNA synthetase	J	Translation, ribosomal structure and biogenesis	INFORMATION STORAGE AND PROCESSING	64.7	417	0.9629629629629628	1.3699999999999986e-187	Chromosome	serine--tRNA ligase
gene1445	COG0172	Seryl-tRNA synthetase	J	Translation, ribosomal structure and biogenesis	INFORMATION STORAGE AND PROCESSING	35.2	284	0.7131367292225201	1.33e-35	Chromosome	AMP-binding protein
gene0094	COG1670	Protein N-acetyltransferase, RimJ/RimL family	J;O	Translation, ribosomal structure and biogenesis;Posttranslational modification, protein turnover, chaperones	INFORMATION STORAGE AND PROCESSING;CELLULAR PROCESSES AND SIGNALING	49.7	183	0.9578947368421052	1.48e-54	Chromosome	GNAT family protein
gene0103	COG1670	Protein N-acetyltransferase, RimJ/RimL family	J;O	Translation, ribosomal structure and biogenesis;Posttranslational modification, protein turnover, chaperones	INFORMATION STORAGE AND PROCESSING;CELLULAR PROCESSES AND SIGNALING	64.7	150	0.9030303030303032	3.7399999999999975e-71	Chromosome	MULTISPECIES: GNAT family N-acetyltransferase
gene0288	COG1670	Protein N-acetyltransferase, RimJ/RimL family	J;O	Translation, ribosomal structure and biogenesis;Posttranslational modification, protein turnover, chaperones	INFORMATION STORAGE AND PROCESSING;CELLULAR PROCESSES AND SIGNALING	59	178	0.9619565217391304	7.809999999999996e-76	Chromosome	MULTISPECIES: GNAT family N-acetyltransferase
gene0400	COG1670	Protein N-acetyltransferase, RimJ/RimL family	J;O	Translation, ribosomal structure and biogenesis;Posttranslational modification, protein turnover, chaperones	INFORMATION STORAGE AND PROCESSING;CELLULAR PROCESSES AND SIGNALING	66.9	154	0.8742857142857143	3.3599999999999994e-74	Chromosome	GNAT family protein
gene0491	COG1670	Protein N-acetyltransferase, RimJ/RimL family	J;O	Translation, ribosomal structure and biogenesis;Posttranslational modification, protein turnover, chaperones	INFORMATION STORAGE AND PROCESSING;CELLULAR PROCESSES AND SIGNALING	39.7	184	0.9891891891891892	2.25e-51	Chromosome	GNAT family N-acetyltransferase
gene0650	COG1670	Protein N-acetyltransferase, RimJ/RimL family	J;O	Translation, ribosomal structure and biogenesis;Posttranslational modification, protein turnover, chaperones	INFORMATION STORAGE AND PROCESSING;CELLULAR PROCESSES AND SIGNALING	67	185	0.9684210526315792	2.699999999999998e-84	Chromosome	MULTISPECIES: GNAT family protein
gene0843	COG1670	Protein N-acetyltransferase, RimJ/RimL family	J;O	Translation, ribosomal structure and biogenesis;Posttranslational modification, protein turnover, chaperones	INFORMATION STORAGE AND PROCESSING;CELLULAR PROCESSES AND SIGNALING	58.8	194	0.96	4.149999999999998e-79	Chromosome	GNAT family N-acetyltransferase
gene1386	COG1670	Protein N-acetyltransferase, RimJ/RimL family	J;O	Translation, ribosomal structure and biogenesis;Posttranslational modification, protein turnover, chaperones	INFORMATION STORAGE AND PROCESSING;CELLULAR PROCESSES AND SIGNALING	42.9	168	0.9329608938547486	5.5e-46	Chromosome	GNAT family N-acetyltransferase
gene1612	COG1670	Protein N-acetyltransferase, RimJ/RimL family	J;O	Translation, ribosomal structure and biogenesis;Posttranslational modification, protein turnover, chaperones	INFORMATION STORAGE AND PROCESSING;CELLULAR PROCESSES AND SIGNALING	47.4	175	0.9405405405405406	9.299999999999999e-59	Chromosome	GNAT family protein
gene2058	COG1670	Protein N-acetyltransferase, RimJ/RimL family	J;O	Translation, ribosomal structure and biogenesis;Posttranslational modification, protein turnover, chaperones	INFORMATION STORAGE AND PROCESSING;CELLULAR PROCESSES AND SIGNALING	43	149	0.925	6.46e-36	Chromosome	MULTISPECIES: GNAT family N-acetyltransferase
gene2719	COG1670	Protein N-acetyltransferase, RimJ/RimL family	J;O	Translation, ribosomal structure and biogenesis;Posttranslational modification, protein turnover, chaperones	INFORMATION STORAGE AND PROCESSING;CELLULAR PROCESSES AND SIGNALING	50	168	0.9329608938547486	8.68e-53	Chromosome	GNAT family protein
gene2721	COG1670	Protein N-acetyltransferase, RimJ/RimL family	J;O	Translation, ribosomal structure and biogenesis;Posttranslational modification, protein turnover, chaperones	INFORMATION STORAGE AND PROCESSING;CELLULAR PROCESSES AND SIGNALING	60.9	184	0.9945652173913044	8.649999999999993e-79	Chromosome	GNAT family protein
gene2906	COG1670	Protein N-acetyltransferase, RimJ/RimL family	J;O	Translation, ribosomal structure and biogenesis;Posttranslational modification, protein turnover, chaperones	INFORMATION STORAGE AND PROCESSING;CELLULAR PROCESSES AND SIGNALING	62.6	182	0.9679144385026738	9.269999999999994e-84	Chromosome	GNAT family protein
gene3004	COG1670	Protein N-acetyltransferase, RimJ/RimL family	J;O	Translation, ribosomal structure and biogenesis;Posttranslational modification, protein turnover, chaperones	INFORMATION STORAGE AND PROCESSING;CELLULAR PROCESSES AND SIGNALING	66.5	179	0.946808510638298	7.099999999999995e-90	Chromosome	GNAT family N-acetyltransferase
gene3172	COG1670	Protein N-acetyltransferase, RimJ/RimL family	J;O	Translation, ribosomal structure and biogenesis;Posttranslational modification, protein turnover, chaperones	INFORMATION STORAGE AND PROCESSING;CELLULAR PROCESSES AND SIGNALING	43.9	171	0.9333333333333332	1.4799999999999999e-40	Chromosome	MULTISPECIES: GNAT family N-acetyltransferase
gene3392	COG1670	Protein N-acetyltransferase, RimJ/RimL family	J;O	Translation, ribosomal structure and biogenesis;Posttranslational modification, protein turnover, chaperones	INFORMATION STORAGE AND PROCESSING;CELLULAR PROCESSES AND SIGNALING	64.4	188	0.9540816326530612	6.549999999999996e-86	Chromosome	GNAT family N-acetyltransferase
gene3438	COG1670	Protein N-acetyltransferase, RimJ/RimL family	J;O	Translation, ribosomal structure and biogenesis;Posttranslational modification, protein turnover, chaperones	INFORMATION STORAGE AND PROCESSING;CELLULAR PROCESSES AND SIGNALING	53.6	166	0.9217877094972068	2.2599999999999997e-58	Chromosome	GNAT family protein
gene3443	COG1670	Protein N-acetyltransferase, RimJ/RimL family	J;O	Translation, ribosomal structure and biogenesis;Posttranslational modification, protein turnover, chaperones	INFORMATION STORAGE AND PROCESSING;CELLULAR PROCESSES AND SIGNALING	49.7	183	0.883495145631068	3.08e-59	Chromosome	MULTISPECIES: GNAT family protein
gene3445	COG1670	Protein N-acetyltransferase, RimJ/RimL family	J;O	Translation, ribosomal structure and biogenesis;Posttranslational modification, protein turnover, chaperones	INFORMATION STORAGE AND PROCESSING;CELLULAR PROCESSES AND SIGNALING	37.3	166	0.9693251533742332	5.629999999999999e-33	Chromosome	GNAT family N-acetyltransferase
gene3744	COG1670	Protein N-acetyltransferase, RimJ/RimL family	J;O	Translation, ribosomal structure and biogenesis;Posttranslational modification, protein turnover, chaperones	INFORMATION STORAGE AND PROCESSING;CELLULAR PROCESSES AND SIGNALING	53.5	187	0.9346733668341708	3.879999999999997e-65	Chromosome	GNAT family protein
gene4253	COG1670	Protein N-acetyltransferase, RimJ/RimL family	J;O	Translation, ribosomal structure and biogenesis;Posttranslational modification, protein turnover, chaperones	INFORMATION STORAGE AND PROCESSING;CELLULAR PROCESSES AND SIGNALING	57.2	166	0.8967391304347826	2.319999999999999e-65	Chromosome	N-acetyltransferase
gene4288	COG1670	Protein N-acetyltransferase, RimJ/RimL family	J;O	Translation, ribosomal structure and biogenesis;Posttranslational modification, protein turnover, chaperones	INFORMATION STORAGE AND PROCESSING;CELLULAR PROCESSES AND SIGNALING	57.4	176	0.9722222222222222	2.4199999999999987e-79	Chromosome	GNAT family N-acetyltransferase
gene4310	COG1670	Protein N-acetyltransferase, RimJ/RimL family	J;O	Translation, ribosomal structure and biogenesis;Posttranslational modification, protein turnover, chaperones	INFORMATION STORAGE AND PROCESSING;CELLULAR PROCESSES AND SIGNALING	28.7	178	0.9617486338797814	2.42e-17	Chromosome	GNAT family N-acetyltransferase
gene4320	COG1670	Protein N-acetyltransferase, RimJ/RimL family	J;O	Translation, ribosomal structure and biogenesis;Posttranslational modification, protein turnover, chaperones	INFORMATION STORAGE AND PROCESSING;CELLULAR PROCESSES AND SIGNALING	41.1	158	0.9454545454545454	2.5899999999999997e-31	Chromosome	GNAT family N-acetyltransferase
gene4418	COG1670	Protein N-acetyltransferase, RimJ/RimL family	J;O	Translation, ribosomal structure and biogenesis;Posttranslational modification, protein turnover, chaperones	INFORMATION STORAGE AND PROCESSING;CELLULAR PROCESSES AND SIGNALING	56.8	183	0.9285714285714286	2.3999999999999987e-74	Chromosome	GNAT family protein
gene4425	COG1670	Protein N-acetyltransferase, RimJ/RimL family	J;O	Translation, ribosomal structure and biogenesis;Posttranslational modification, protein turnover, chaperones	INFORMATION STORAGE AND PROCESSING;CELLULAR PROCESSES AND SIGNALING	33.3	144	0.8536585365853658	6.63e-19	Chromosome	GNAT family N-acetyltransferase
gene4464	COG1670	Protein N-acetyltransferase, RimJ/RimL family	J;O	Translation, ribosomal structure and biogenesis;Posttranslational modification, protein turnover, chaperones	INFORMATION STORAGE AND PROCESSING;CELLULAR PROCESSES AND SIGNALING	51.1	174	0.484593837535014	9.37e-53	Chromosome	ADP-ribose pyrophosphatase YjhB, NUDIX family
gene4711	COG1670	Protein N-acetyltransferase, RimJ/RimL family	J;O	Translation, ribosomal structure and biogenesis;Posttranslational modification, protein turnover, chaperones	INFORMATION STORAGE AND PROCESSING;CELLULAR PROCESSES AND SIGNALING	60.3	184	0.953125	4.81e-71	Chromosome	MULTISPECIES: GNAT family N-acetyltransferase
gene4776	COG1670	Protein N-acetyltransferase, RimJ/RimL family	J;O	Translation, ribosomal structure and biogenesis;Posttranslational modification, protein turnover, chaperones	INFORMATION STORAGE AND PROCESSING;CELLULAR PROCESSES AND SIGNALING	42.8	201	0.8679245283018868	1.26e-44	Chromosome	GNAT family N-acetyltransferase
gene5431	COG1670	Protein N-acetyltransferase, RimJ/RimL family	J;O	Translation, ribosomal structure and biogenesis;Posttranslational modification, protein turnover, chaperones	INFORMATION STORAGE AND PROCESSING;CELLULAR PROCESSES AND SIGNALING	73.1	182	0.9945054945054944	3.2299999999999996e-98	Chromosome	MULTISPECIES: GNAT family protein
gene5526	COG1670	Protein N-acetyltransferase, RimJ/RimL family	J;O	Translation, ribosomal structure and biogenesis;Posttranslational modification, protein turnover, chaperones	INFORMATION STORAGE AND PROCESSING;CELLULAR PROCESSES AND SIGNALING	59.7	186	0.9585492227979274	1.399999999999999e-77	Chromosome	MULTISPECIES: GNAT family protein
gene5728	COG1670	Protein N-acetyltransferase, RimJ/RimL family	J;O	Translation, ribosomal structure and biogenesis;Posttranslational modification, protein turnover, chaperones	INFORMATION STORAGE AND PROCESSING;CELLULAR PROCESSES AND SIGNALING	41.3	167	0.8097560975609757	1.2399999999999996e-34	Chromosome	GNAT family N-acetyltransferase
gene0095	COG0590	tRNA(Arg) A34 adenosine deaminase TadA	J	Translation, ribosomal structure and biogenesis	INFORMATION STORAGE AND PROCESSING	81.8	148	0.8855421686746988	1.71e-85	Chromosome	tRNA adenosine(34) deaminase TadA
gene0096	COG5000	Signal transduction histidine kinase NtrY involved in nitrogen fixation and metabolism regulation	T	Signal transduction mechanisms	CELLULAR PROCESSES AND SIGNALING	56.7	755	0.9679075738125802	7.929999999999984e-285	Chromosome	MULTISPECIES: PAS domain S-box protein
gene0097	COG1187	Pseudouridylate synthase RsuA, specific for 16S rRNA U516 and 23S rRNA U2605	J	Translation, ribosomal structure and biogenesis	INFORMATION STORAGE AND PROCESSING	78.9	232	0.9914163090128756	3.309999999999997e-132	Chromosome	MULTISPECIES: pseudouridine synthase
gene2262	COG1187	Pseudouridylate synthase RsuA, specific for 16S rRNA U516 and 23S rRNA U2605	J	Translation, ribosomal structure and biogenesis	INFORMATION STORAGE AND PROCESSING	82	245	0.9682539682539684	8.629999999999994e-142	Chromosome	23S rRNA pseudouridine2605 synthase
gene2485	COG1187	Pseudouridylate synthase RsuA, specific for 16S rRNA U516 and 23S rRNA U2605	J	Translation, ribosomal structure and biogenesis	INFORMATION STORAGE AND PROCESSING	77	230	0.9621848739495799	1.059999999999999e-117	Chromosome	pseudouridine synthase
gene3837	COG1187	Pseudouridylate synthase RsuA, specific for 16S rRNA U516 and 23S rRNA U2605	J	Translation, ribosomal structure and biogenesis	INFORMATION STORAGE AND PROCESSING	67.1	249	0.9683794466403162	2.6799999999999984e-117	Chromosome	MULTISPECIES: pseudouridine synthase
gene0098	COG1360	Flagellar motor protein MotB	N	Cell motility	CELLULAR PROCESSES AND SIGNALING	65.9	270	0.9816176470588236	3.2799999999999974e-117	Chromosome	flagellar motor protein MotB
gene5263	COG1360	Flagellar motor protein MotB	N	Cell motility	CELLULAR PROCESSES AND SIGNALING	65.2	279	0.9927272727272728	1.0899999999999991e-110	Chromosome	flagellar motor protein MotB
gene0099	COG1291	Flagellar motor component MotA	N	Cell motility	CELLULAR PROCESSES AND SIGNALING	80.7	264	0.9887218045112782	8.829999999999991e-146	Chromosome	MULTISPECIES: flagellar motor stator protein MotA
gene5262	COG1291	Flagellar motor component MotA	N	Cell motility	CELLULAR PROCESSES AND SIGNALING	65.5	255	0.9548872180451128	2.3299999999999988e-113	Chromosome	MULTISPECIES: flagellar motor protein
gene0101	COG2154	Pterin-4a-carbinolamine dehydratase	H	Coenzyme transport and metabolism	METABOLISM	85.6	97	0.9896907216494846	2.16e-56	Chromosome	MULTISPECIES: 4a-hydroxytetrahydrobiopterin dehydratase
gene0102	COG1290	Cytochrome b subunit of the bc complex	C	Energy production and conversion	METABOLISM	45.4	97	0.7966101694915254	5.56e-18	Chromosome	MULTISPECIES: cytochrome c
gene2326	COG1290	Cytochrome b subunit of the bc complex	C	Energy production and conversion	METABOLISM	87.4	223	0.9955156950672646	4.0699999999999955e-144	Chromosome	MULTISPECIES: cytochrome b6
gene2327	COG1290	Cytochrome b subunit of the bc complex	C	Energy production and conversion	METABOLISM	59.5	294	0.9864406779661016	1.1999999999999993e-112	Chromosome	menaquinol-cytochrome c reductase cytochrome b/c subunit
gene0104	COG0791	Cell wall-associated hydrolase, NlpC_P60 family	M	Cell wall/membrane/envelope biogenesis	CELLULAR PROCESSES AND SIGNALING	72	157	0.9807692307692308	4.959999999999997e-71	Chromosome	NlpC/P60 family protein
gene1232	COG0791	Cell wall-associated hydrolase, NlpC_P60 family	M	Cell wall/membrane/envelope biogenesis	CELLULAR PROCESSES AND SIGNALING	45.5	231	0.8363636363636363	3.27e-63	Chromosome	SH3 domain-containing C40 family peptidase
gene1299	COG0791	Cell wall-associated hydrolase, NlpC_P60 family	M	Cell wall/membrane/envelope biogenesis	CELLULAR PROCESSES AND SIGNALING	35.7	300	0.8809523809523809	3.76e-57	Chromosome	hypothetical protein
gene2648	COG0791	Cell wall-associated hydrolase, NlpC_P60 family	M	Cell wall/membrane/envelope biogenesis	CELLULAR PROCESSES AND SIGNALING	70.5	166	0.993975903614458	3.1099999999999987e-79	Chromosome	MULTISPECIES: C40 family peptidase
gene3826	COG0791	Cell wall-associated hydrolase, NlpC_P60 family	M	Cell wall/membrane/envelope biogenesis	CELLULAR PROCESSES AND SIGNALING	50.6	154	0.9675324675324676	6.259999999999998e-47	Chromosome	C40 family peptidase
gene0106	COG0308	Aminopeptidase N, contains DUF3458 domain	E	Amino acid transport and metabolism	METABOLISM	63.8	674	0.9984917043740572	0	Chromosome	MULTISPECIES: M1 family metallopeptidase
gene1986	COG0308	Aminopeptidase N, contains DUF3458 domain	E	Amino acid transport and metabolism	METABOLISM	24.6	439	0.5679676985195155	2.29e-36	Chromosome	M1 family metallopeptidase
gene0108	COG0744	Penicillin-binding protein 1B/1F, peptidoglycan transglycosylase/transpeptidase	M	Cell wall/membrane/envelope biogenesis	CELLULAR PROCESSES AND SIGNALING	72	669	0.963872832369942	0	Chromosome	PBP1A family penicillin-binding protein
gene2010	COG0744	Penicillin-binding protein 1B/1F, peptidoglycan transglycosylase/transpeptidase	M	Cell wall/membrane/envelope biogenesis	CELLULAR PROCESSES AND SIGNALING	63.1	1032	0.9951644100580268	0	Chromosome	transglycosylase domain-containing protein
gene2510	COG0744	Penicillin-binding protein 1B/1F, peptidoglycan transglycosylase/transpeptidase	M	Cell wall/membrane/envelope biogenesis	CELLULAR PROCESSES AND SIGNALING	65.2	793	0.8865168539325843	0	Chromosome	penicillin-binding protein 1A
gene4473	COG0744	Penicillin-binding protein 1B/1F, peptidoglycan transglycosylase/transpeptidase	M	Cell wall/membrane/envelope biogenesis	CELLULAR PROCESSES AND SIGNALING	45.2	589	0.936	1.169999999999999e-164	Chromosome	PBP1A family penicillin-binding protein
gene0109	COG0421	Spermidine synthase (polyamine aminopropyltransferase)	E	Amino acid transport and metabolism	METABOLISM	91.6	275	0.9963636363636365	1.439999999999998e-188	Chromosome	polyamine aminopropyltransferase
gene3914	COG0421	Spermidine synthase (polyamine aminopropyltransferase)	E	Amino acid transport and metabolism	METABOLISM	52.3	241	0.9795081967213116	7.12e-85	Chromosome	MULTISPECIES: fused MFS/spermidine synthase
gene0110	COG0010	Arginase/agmatinase family enzyme	E	Amino acid transport and metabolism	METABOLISM	78.5	289	0.9965397923875432	2.4299999999999983e-171	Chromosome	MULTISPECIES: agmatinase
gene0336	COG0010	Arginase/agmatinase family enzyme	E	Amino acid transport and metabolism	METABOLISM	46	298	0.911042944785276	1.2499999999999992e-92	Chromosome	arginase
gene0113	COG3534	Alpha-L-arabinofuranosidase	G	Carbohydrate transport and metabolism	METABOLISM	66.4	491	0.9939148073022313	5.199999999999993e-261	Chromosome	alpha-N-arabinofuranosidase
gene1234	COG3534	Alpha-L-arabinofuranosidase	G	Carbohydrate transport and metabolism	METABOLISM	74.2	496	0.9880239520958084	3.309999999999994e-290	Chromosome	alpha-N-arabinofuranosidase
gene2991	COG3534	Alpha-L-arabinofuranosidase	G	Carbohydrate transport and metabolism	METABOLISM	66.9	499	0.9900398406374502	2.9699999999999956e-251	Chromosome	MULTISPECIES: alpha-N-arabinofuranosidase
gene0114	COG4506	Uncharacterized beta-barrel protein YwiB, DUF1934 family	S	Function unknown	POORLY CHARACTERIZED	60	135	0.950354609929078	7.520000000000001e-60	Chromosome	MULTISPECIES: DUF1934 domain-containing protein
gene0115	COG0018	Arginyl-tRNA synthetase	J	Translation, ribosomal structure and biogenesis	INFORMATION STORAGE AND PROCESSING	83	559	0.998211091234347	0	Chromosome	arginine--tRNA ligase
gene3567	COG0018	Arginyl-tRNA synthetase	J	Translation, ribosomal structure and biogenesis	INFORMATION STORAGE AND PROCESSING	65	580	0.9982456140350876	5.0599999999999923e-259	Chromosome	arginine--tRNA ligase
gene0116	COG1404	Serine protease, subtilisin family	O	Posttranslational modification, protein turnover, chaperones	CELLULAR PROCESSES AND SIGNALING	65.4	384	0.992188	1.3099999999999995e-174	Chromosome	MULTISPECIES: S8 family peptidase
gene0391	COG1404	Serine protease, subtilisin family	O	Posttranslational modification, protein turnover, chaperones	CELLULAR PROCESSES AND SIGNALING	28	497	0.6050632911392405	2.2599999999999998e-36	Chromosome	Ig-like domain (group 2)
gene0919	COG1404	Serine protease, subtilisin family	O	Posttranslational modification, protein turnover, chaperones	CELLULAR PROCESSES AND SIGNALING	35.7	98	0.1900990099009901	4.99e-06	Chromosome	S-layer homology domain-containing protein
gene1850	COG1404	Serine protease, subtilisin family	O	Posttranslational modification, protein turnover, chaperones	CELLULAR PROCESSES AND SIGNALING	63.6	623	0.9935897435897436	2.1399999999999963e-287	Chromosome	S8 family peptidase
gene2475	COG1404	Serine protease, subtilisin family	O	Posttranslational modification, protein turnover, chaperones	CELLULAR PROCESSES AND SIGNALING	52.8	352	0.9067357512953368	3.7399999999999976e-118	Chromosome	MULTISPECIES: S8 family peptidase
gene3205	COG1404	Serine protease, subtilisin family	O	Posttranslational modification, protein turnover, chaperones	CELLULAR PROCESSES AND SIGNALING	63.6	1737	0.9755542922114838	0	Chromosome	S8 family serine peptidase
gene4664	COG1404	Serine protease, subtilisin family	O	Posttranslational modification, protein turnover, chaperones	CELLULAR PROCESSES AND SIGNALING	36.1	1099	0.8316366483946751	2.769999999999996e-184	Chromosome	S8 family serine peptidase
gene5332	COG1404	Serine protease, subtilisin family	O	Posttranslational modification, protein turnover, chaperones	CELLULAR PROCESSES AND SIGNALING	29.5	387	0.29345189975747776	1.06e-28	Chromosome	SwmB domain-containing protein
gene5339	COG1404	Serine protease, subtilisin family	O	Posttranslational modification, protein turnover, chaperones	CELLULAR PROCESSES AND SIGNALING	31.7	252	0.18754803996925445	1.01e-21	Chromosome	S-layer homology domain-containing protein
gene0117	COG3343	DNA-directed RNA polymerase, delta subunit	K	Transcription	INFORMATION STORAGE AND PROCESSING	84.9	106	0.5526315789473685	1.3800000000000002e-59	Chromosome	DNA-directed RNA polymerase subunit delta
gene0118	COG0504	CTP synthase (UTP-ammonia lyase)	F	Nucleotide transport and metabolism	METABOLISM	91.9	530	0.9906367041198502	0	Chromosome	MULTISPECIES: CTP synthase
gene0119	COG5803	Stage 0 sporulation initiation response regulator Spo0F	D;T	Cell cycle control, cell division, chromosome partitioning;Signal transduction mechanisms	CELLULAR PROCESSES AND SIGNALING;CELLULAR PROCESSES AND SIGNALING	89.2	120	0.929688	1.8799999999999997e-72	Chromosome	MULTISPECIES: response regulator
gene0120	COG0191	Fructose/tagatose bisphosphate aldolase	G	Carbohydrate transport and metabolism	METABOLISM	86.3	284	0.9964788732394366	7.719999999999991e-177	Chromosome	MULTISPECIES: class II fructose-1,6-bisphosphate aldolase
gene0121	COG0766	UDP-N-acetylglucosamine enolpyruvyl transferase	M	Cell wall/membrane/envelope biogenesis	CELLULAR PROCESSES AND SIGNALING	91.1	417	0.9976019184652278	1.6499999999999978e-270	Chromosome	UDP-N-acetylglucosamine 1-carboxyvinyltransferase
gene1891	COG0766	UDP-N-acetylglucosamine enolpyruvyl transferase	M	Cell wall/membrane/envelope biogenesis	CELLULAR PROCESSES AND SIGNALING	82	427	0.9976580796252928	2.879999999999995e-253	Chromosome	MULTISPECIES: UDP-N-acetylglucosamine 1-carboxyvinyltransferase
gene5353	COG0766	UDP-N-acetylglucosamine enolpyruvyl transferase	M	Cell wall/membrane/envelope biogenesis	CELLULAR PROCESSES AND SIGNALING	73.6	420	0.933184855233853	7.459999999999989e-212	Chromosome	MULTISPECIES: UDP-N-acetylglucosamine 1-carboxyvinyltransferase
gene0122	COG1158	Transcription termination factor Rho	K	Transcription	INFORMATION STORAGE AND PROCESSING	95.5	420	0.9501133786848072	2.2899999999999956e-281	Chromosome	MULTISPECIES: transcription termination factor Rho
gene0123	COG1180	Pyruvate-formate lyase-activating enzyme	O	Posttranslational modification, protein turnover, chaperones	CELLULAR PROCESSES AND SIGNALING	90	419	0.9858490566037736	9.999999999999982e-289	Chromosome	MULTISPECIES: radical SAM protein
gene2123	COG1180	Pyruvate-formate lyase-activating enzyme	O	Posttranslational modification, protein turnover, chaperones	CELLULAR PROCESSES AND SIGNALING	86	243	0.968	8.759999999999989e-162	Chromosome	MULTISPECIES: pyruvate formate-lyase-activating protein
gene0124	COG0254	Ribosomal protein L31	J	Translation, ribosomal structure and biogenesis	INFORMATION STORAGE AND PROCESSING	86.2	65	0.9846153846153848	1.23e-38	Chromosome	MULTISPECIES: 50S ribosomal protein L31
gene2799	COG0254	Ribosomal protein L31	J	Translation, ribosomal structure and biogenesis	INFORMATION STORAGE AND PROCESSING	80	80	0.9518072289156626	1.08e-42	Chromosome	MULTISPECIES: type B 50S ribosomal protein L31
gene0126	COG0718	DNA-binding nucleoid-associated protein YbaB/EfbC	K	Transcription	INFORMATION STORAGE AND PROCESSING	86.4	103	0.9902912621359224	1.1999999999999993e-56	Chromosome	MULTISPECIES: YbaB/EbfC family nucleoid-associated protein
gene0127	COG0353	Recombinational DNA repair protein RecR	L	Replication, recombination and repair	INFORMATION STORAGE AND PROCESSING	92.4	198	0.9899497487437184	1.3999999999999987e-130	Chromosome	MULTISPECIES: recombination mediator RecR
gene0129	COG5848	SigmaK-processing regulatory protein BofA (Bypass-of-forespore protein A)	D;T	Cell cycle control, cell division, chromosome partitioning;Signal transduction mechanisms	CELLULAR PROCESSES AND SIGNALING;CELLULAR PROCESSES AND SIGNALING	55.6	81	0.8988764044943821	1.4499999999999998e-23	Chromosome	pro-sigmaK processing inhibitor BofA family protein
gene0143	COG3835	Sugar diacid utilization regulator CdaR	K;T	Transcription;Signal transduction mechanisms	INFORMATION STORAGE AND PROCESSING;CELLULAR PROCESSES AND SIGNALING	41.6	332	0.7989949748743719	1.1699999999999992e-69	Chromosome	MULTISPECIES: helix-turn-helix domain-containing protein
gene5401	COG3835	Sugar diacid utilization regulator CdaR	K;T	Transcription;Signal transduction mechanisms	INFORMATION STORAGE AND PROCESSING;CELLULAR PROCESSES AND SIGNALING	32.3	563	0.972318339100346	6.679999999999995e-97	Chromosome	PucR family transcriptional regulator ligand-binding domain-containing protein
gene0144	COG3839	ABC-type sugar transport system, ATPase component MalK	G	Carbohydrate transport and metabolism	METABOLISM	87.9	372	0.9919786096256684	2.899999999999995e-240	Chromosome	MULTISPECIES: sn-glycerol-3-phosphate ABC transporter ATP-binding protein UgpC
gene0376	COG3839	ABC-type sugar transport system, ATPase component MalK	G	Carbohydrate transport and metabolism	METABOLISM	56.4	369	0.989159891598916	3.899999999999997e-136	Chromosome	MULTISPECIES: sn-glycerol-3-phosphate ABC transporter ATP-binding protein UgpC
gene0145	COG1493	Serine kinase of the HPr protein, regulates carbohydrate metabolism	T	Signal transduction mechanisms	CELLULAR PROCESSES AND SIGNALING	89.4	312	0.9967948717948718	4.569999999999995e-199	Chromosome	MULTISPECIES: HPr(Ser) kinase/phosphatase
gene4057	COG1493	Serine kinase of the HPr protein, regulates carbohydrate metabolism	T	Signal transduction mechanisms	CELLULAR PROCESSES AND SIGNALING	37.7	305	0.9650793650793652	2.1199999999999997e-65	Chromosome	hypothetical protein
gene0146	COG0682	Prolipoprotein diacylglyceryltransferase	M	Cell wall/membrane/envelope biogenesis	CELLULAR PROCESSES AND SIGNALING	82.5	308	0.8924418604651163	3.769999999999996e-188	Chromosome	MULTISPECIES: prolipoprotein diacylglyceryl transferase
gene0147	COG0546	Phosphoglycolate phosphatase, HAD superfamily	C	Energy production and conversion	METABOLISM	65.6	218	0.9954128440366972	4.859999999999996e-94	Chromosome	pyrophosphatase PpaX
gene4006	COG0546	Phosphoglycolate phosphatase, HAD superfamily	C	Energy production and conversion	METABOLISM	74.6	228	0.9956140350877192	1.679999999999999e-119	Chromosome	MULTISPECIES: HAD hydrolase-like protein
gene4544	COG0546	Phosphoglycolate phosphatase, HAD superfamily	C	Energy production and conversion	METABOLISM	56.1	253	0.9882352941176472	8.819999999999992e-99	Chromosome	MULTISPECIES: HAD family hydrolase
gene5745	COG0546	Phosphoglycolate phosphatase, HAD superfamily	C	Energy production and conversion	METABOLISM	46.8	237	0.921875	1.0899999999999999e-72	Chromosome	HAD family hydrolase
gene0148	COG0110	Acetyltransferase, isoleucine patch superfamily	R	General function prediction only	POORLY CHARACTERIZED	83.1	166	0.9166666666666666	7.689999999999997e-88	Chromosome	acyltransferase
gene1638	COG0110	Acetyltransferase, isoleucine patch superfamily	R	General function prediction only	POORLY CHARACTERIZED	61.4	207	0.9716981132075472	4.2299999999999965e-83	Chromosome	sugar O-acetyltransferase
gene2818	COG0110	Acetyltransferase, isoleucine patch superfamily	R	General function prediction only	POORLY CHARACTERIZED	59.5	195	0.9748743718592964	4.92e-84	Chromosome	sugar O-acetyltransferase
gene2984	COG0110	Acetyltransferase, isoleucine patch superfamily	R	General function prediction only	POORLY CHARACTERIZED	57.6	132	0.9420289855072465	3.8399999999999996e-50	Chromosome	MULTISPECIES: NAD(+)--rifampin ADP-ribosyltransferase
gene3213	COG0110	Acetyltransferase, isoleucine patch superfamily	R	General function prediction only	POORLY CHARACTERIZED	74.5	188	0.9894179894179894	1.0499999999999993e-88	Chromosome	MULTISPECIES: sugar O-acetyltransferase
gene5238	COG0110	Acetyltransferase, isoleucine patch superfamily	R	General function prediction only	POORLY CHARACTERIZED	52	150	0.8010752688172043	9.749999999999995e-50	Chromosome	acyltransferase
gene0149	COG3705	ATP phosphoribosyltransferase regulatory subunit HisZ	E	Amino acid transport and metabolism	METABOLISM	79.2	366	0.9147869674185464	3.769999999999995e-198	Chromosome	ATP phosphoribosyltransferase regulatory subunit
gene0150	COG0040	ATP phosphoribosyltransferase	E	Amino acid transport and metabolism	METABOLISM	83.7	208	0.9078947368421052	1.229999999999999e-119	Chromosome	MULTISPECIES: ATP phosphoribosyltransferase
gene0151	COG0141	Histidinol dehydrogenase	E	Amino acid transport and metabolism	METABOLISM	79.7	434	0.9976958525345622	3.7199999999999947e-237	Chromosome	histidinol dehydrogenase
gene0152	COG0131	Imidazoleglycerol phosphate dehydratase HisB	E	Amino acid transport and metabolism	METABOLISM	89.9	199	0.9295774647887324	1.0699999999999989e-127	Chromosome	MULTISPECIES: imidazoleglycerol-phosphate dehydratase HisB
gene0153	COG0118	Imidazoleglycerol phosphate synthase glutamine amidotransferase subunit HisH	E	Amino acid transport and metabolism	METABOLISM	76.6	201	0.9708737864077672	1.6799999999999986e-102	Chromosome	imidazole glycerol phosphate synthase subunit HisH
gene0154	COG0106	Phosphoribosylformimino-5-aminoimidazole carboxamide ribonucleotide (ProFAR) isomerase	E	Amino acid transport and metabolism	METABOLISM	79.7	241	0.9836065573770492	1.8799999999999987e-134	Chromosome	MULTISPECIES: 1-(5-phosphoribosyl)-5-[(5-phosphoribosylamino)methylideneamino]imidazole-4-carboxamide isomerase
gene0155	COG0107	Imidazole glycerol phosphate synthase subunit HisF	E	Amino acid transport and metabolism	METABOLISM	86.5	252	0.9920948616600792	7.109999999999993e-155	Chromosome	MULTISPECIES: imidazole glycerol phosphate synthase subunit HisF
gene0156	COG0139	Phosphoribosyl-AMP cyclohydrolase	E	Amino acid transport and metabolism	METABOLISM	68.7	246	0.9838709677419356	3.509999999999998e-113	Chromosome	phosphoribosyl-ATP pyrophosphatase /phosphoribosyl-AMP cyclohydrolase
gene0157	COG1387	Histidinol phosphatase or related hydrolase of the PHP family	E;R	Amino acid transport and metabolism;General function prediction only	METABOLISM;POORLY CHARACTERIZED	77.4	274	0.978494623655914	3.069999999999997e-161	Chromosome	histidinol-phosphatase HisJ
gene4775	COG1387	Histidinol phosphatase or related hydrolase of the PHP family	E;R	Amino acid transport and metabolism;General function prediction only	METABOLISM;POORLY CHARACTERIZED	69.9	269	0.9962825278810408	9.799999999999994e-138	Chromosome	MULTISPECIES: histidinol-phosphatase
gene0159	COG4753	Two-component response regulator, YesN/AraC family, consists of REC and AraC-type DNA-binding domains	T;K	Signal transduction mechanisms;Transcription	CELLULAR PROCESSES AND SIGNALING;INFORMATION STORAGE AND PROCESSING	36.5	126	0.16600265604249667	6.7e-15	Chromosome	helix-turn-helix domain-containing protein
gene0198	COG4753	Two-component response regulator, YesN/AraC family, consists of REC and AraC-type DNA-binding domains	T;K	Signal transduction mechanisms;Transcription	CELLULAR PROCESSES AND SIGNALING;INFORMATION STORAGE AND PROCESSING	33.2	539	0.9907235621521336	5.5299999999999963e-101	Chromosome	response regulator
gene0287	COG4753	Two-component response regulator, YesN/AraC family, consists of REC and AraC-type DNA-binding domains	T;K	Signal transduction mechanisms;Transcription	CELLULAR PROCESSES AND SIGNALING;INFORMATION STORAGE AND PROCESSING	33.4	368	0.6785046728971963	8.85e-57	Chromosome	MULTISPECIES: response regulator
gene0327	COG4753	Two-component response regulator, YesN/AraC family, consists of REC and AraC-type DNA-binding domains	T;K	Signal transduction mechanisms;Transcription	CELLULAR PROCESSES AND SIGNALING;INFORMATION STORAGE AND PROCESSING	55.3	262	0.996138996138996	8.319999999999995e-97	Chromosome	MULTISPECIES: AraC family transcriptional regulator
gene0425	COG4753	Two-component response regulator, YesN/AraC family, consists of REC and AraC-type DNA-binding domains	T;K	Signal transduction mechanisms;Transcription	CELLULAR PROCESSES AND SIGNALING;INFORMATION STORAGE AND PROCESSING	46	250	0.9612403100775194	4.01e-68	Chromosome	response regulator
gene0578	COG4753	Two-component response regulator, YesN/AraC family, consists of REC and AraC-type DNA-binding domains	T;K	Signal transduction mechanisms;Transcription	CELLULAR PROCESSES AND SIGNALING;INFORMATION STORAGE AND PROCESSING	49.3	535	0.985239852398524	6.799999999999992e-177	Chromosome	response regulator
gene0706	COG4753	Two-component response regulator, YesN/AraC family, consists of REC and AraC-type DNA-binding domains	T;K	Signal transduction mechanisms;Transcription	CELLULAR PROCESSES AND SIGNALING;INFORMATION STORAGE AND PROCESSING	60.9	512	0.988394584139265	3.6899999999999945e-217	Chromosome	MULTISPECIES: response regulator transcription factor
gene0866	COG4753	Two-component response regulator, YesN/AraC family, consists of REC and AraC-type DNA-binding domains	T;K	Signal transduction mechanisms;Transcription	CELLULAR PROCESSES AND SIGNALING;INFORMATION STORAGE AND PROCESSING	35.4	531	0.9719101123595506	4.5699999999999995e-102	Chromosome	response regulator transcription factor
gene1141	COG4753	Two-component response regulator, YesN/AraC family, consists of REC and AraC-type DNA-binding domains	T;K	Signal transduction mechanisms;Transcription	CELLULAR PROCESSES AND SIGNALING;INFORMATION STORAGE AND PROCESSING	44.8	534	0.9813432835820896	1.149999999999999e-156	Chromosome	response regulator
gene1538	COG4753	Two-component response regulator, YesN/AraC family, consists of REC and AraC-type DNA-binding domains	T;K	Signal transduction mechanisms;Transcription	CELLULAR PROCESSES AND SIGNALING;INFORMATION STORAGE AND PROCESSING	72	418	0.990498812351544	6.239999999999991e-201	Chromosome	MULTISPECIES: response regulator
gene1561	COG4753	Two-component response regulator, YesN/AraC family, consists of REC and AraC-type DNA-binding domains	T;K	Signal transduction mechanisms;Transcription	CELLULAR PROCESSES AND SIGNALING;INFORMATION STORAGE AND PROCESSING	35.2	372	0.9865591397849462	7.340000000000001e-61	Chromosome	MULTISPECIES: response regulator
gene1563	COG4753	Two-component response regulator, YesN/AraC family, consists of REC and AraC-type DNA-binding domains	T;K	Signal transduction mechanisms;Transcription	CELLULAR PROCESSES AND SIGNALING;INFORMATION STORAGE AND PROCESSING	28.6	528	0.9903288201160542	8.999999999999994e-67	Chromosome	MULTISPECIES: response regulator
gene1758	COG4753	Two-component response regulator, YesN/AraC family, consists of REC and AraC-type DNA-binding domains	T;K	Signal transduction mechanisms;Transcription	CELLULAR PROCESSES AND SIGNALING;INFORMATION STORAGE AND PROCESSING	44	250	0.918819188191882	1.3e-68	Chromosome	MULTISPECIES: response regulator
gene2880	COG4753	Two-component response regulator, YesN/AraC family, consists of REC and AraC-type DNA-binding domains	T;K	Signal transduction mechanisms;Transcription	CELLULAR PROCESSES AND SIGNALING;INFORMATION STORAGE AND PROCESSING	41.1	542	0.9908424908424908	2.2899999999999993e-137	Chromosome	response regulator
gene2941	COG4753	Two-component response regulator, YesN/AraC family, consists of REC and AraC-type DNA-binding domains	T;K	Signal transduction mechanisms;Transcription	CELLULAR PROCESSES AND SIGNALING;INFORMATION STORAGE AND PROCESSING	27.4	548	0.9833948339483396	1.1899999999999994e-65	Chromosome	response regulator
gene3029	COG4753	Two-component response regulator, YesN/AraC family, consists of REC and AraC-type DNA-binding domains	T;K	Signal transduction mechanisms;Transcription	CELLULAR PROCESSES AND SIGNALING;INFORMATION STORAGE AND PROCESSING	40.8	544	0.9926739926739928	3.4899999999999976e-140	Chromosome	MULTISPECIES: response regulator
gene4375	COG4753	Two-component response regulator, YesN/AraC family, consists of REC and AraC-type DNA-binding domains	T;K	Signal transduction mechanisms;Transcription	CELLULAR PROCESSES AND SIGNALING;INFORMATION STORAGE AND PROCESSING	40.3	536	0.9981308411214952	5.449999999999995e-139	Chromosome	response regulator
gene3053	COG4753	Two-component response regulator, YesN/AraC family, consists of REC and AraC-type DNA-binding domains	T;K	Signal transduction mechanisms;Transcription	CELLULAR PROCESSES AND SIGNALING;INFORMATION STORAGE AND PROCESSING	45.5	255	0.9960629921259844	5.959999999999996e-68	Chromosome	helix-turn-helix domain-containing protein
gene3054	COG4753	Two-component response regulator, YesN/AraC family, consists of REC and AraC-type DNA-binding domains	T;K	Signal transduction mechanisms;Transcription	CELLULAR PROCESSES AND SIGNALING;INFORMATION STORAGE AND PROCESSING	51.3	540	0.9853211009174312	5.309999999999994e-183	Chromosome	response regulator
gene3067	COG4753	Two-component response regulator, YesN/AraC family, consists of REC and AraC-type DNA-binding domains	T;K	Signal transduction mechanisms;Transcription	CELLULAR PROCESSES AND SIGNALING;INFORMATION STORAGE AND PROCESSING	42.3	529	0.9770114942528736	1.98e-122	Chromosome	MULTISPECIES: response regulator
gene3457	COG4753	Two-component response regulator, YesN/AraC family, consists of REC and AraC-type DNA-binding domains	T;K	Signal transduction mechanisms;Transcription	CELLULAR PROCESSES AND SIGNALING;INFORMATION STORAGE AND PROCESSING	53.8	515	0.9642857142857144	1.3599999999999978e-187	Chromosome	MULTISPECIES: response regulator
gene3721	COG4753	Two-component response regulator, YesN/AraC family, consists of REC and AraC-type DNA-binding domains	T;K	Signal transduction mechanisms;Transcription	CELLULAR PROCESSES AND SIGNALING;INFORMATION STORAGE AND PROCESSING	44.2	520	0.9921722113502937	7.159999999999993e-148	Chromosome	response regulator transcription factor
gene3775	COG4753	Two-component response regulator, YesN/AraC family, consists of REC and AraC-type DNA-binding domains	T;K	Signal transduction mechanisms;Transcription	CELLULAR PROCESSES AND SIGNALING;INFORMATION STORAGE AND PROCESSING	53.8	545	0.9963099630996308	6.399999999999991e-203	Chromosome	response regulator
gene3781	COG4753	Two-component response regulator, YesN/AraC family, consists of REC and AraC-type DNA-binding domains	T;K	Signal transduction mechanisms;Transcription	CELLULAR PROCESSES AND SIGNALING;INFORMATION STORAGE AND PROCESSING	42.6	533	0.9906890130353816	2.569999999999998e-139	Chromosome	helix-turn-helix domain-containing protein
gene3794	COG4753	Two-component response regulator, YesN/AraC family, consists of REC and AraC-type DNA-binding domains	T;K	Signal transduction mechanisms;Transcription	CELLULAR PROCESSES AND SIGNALING;INFORMATION STORAGE AND PROCESSING	27.5	552	0.9812382739212008	9.27e-49	Chromosome	helix-turn-helix domain-containing protein
gene3813	COG4753	Two-component response regulator, YesN/AraC family, consists of REC and AraC-type DNA-binding domains	T;K	Signal transduction mechanisms;Transcription	CELLULAR PROCESSES AND SIGNALING;INFORMATION STORAGE AND PROCESSING	28.5	536	0.9739292364990688	1.1599999999999998e-66	Chromosome	helix-turn-helix domain-containing protein
gene4002	COG4753	Two-component response regulator, YesN/AraC family, consists of REC and AraC-type DNA-binding domains	T;K	Signal transduction mechanisms;Transcription	CELLULAR PROCESSES AND SIGNALING;INFORMATION STORAGE AND PROCESSING	27.7	535	0.9775700934579441	1.64e-58	Chromosome	response regulator
gene4519	COG4753	Two-component response regulator, YesN/AraC family, consists of REC and AraC-type DNA-binding domains	T;K	Signal transduction mechanisms;Transcription	CELLULAR PROCESSES AND SIGNALING;INFORMATION STORAGE AND PROCESSING	31.6	771	0.987146529562982	2.8099999999999976e-119	Chromosome	MULTISPECIES: helix-turn-helix domain-containing protein
gene5035	COG4753	Two-component response regulator, YesN/AraC family, consists of REC and AraC-type DNA-binding domains	T;K	Signal transduction mechanisms;Transcription	CELLULAR PROCESSES AND SIGNALING;INFORMATION STORAGE AND PROCESSING	44.2	545	0.9626168224299064	1.089999999999999e-138	Chromosome	response regulator transcription factor
gene5423	COG4753	Two-component response regulator, YesN/AraC family, consists of REC and AraC-type DNA-binding domains	T;K	Signal transduction mechanisms;Transcription	CELLULAR PROCESSES AND SIGNALING;INFORMATION STORAGE AND PROCESSING	56.5	352	0.9508196721311476	3.219999999999998e-129	Chromosome	response regulator
gene5597	COG4753	Two-component response regulator, YesN/AraC family, consists of REC and AraC-type DNA-binding domains	T;K	Signal transduction mechanisms;Transcription	CELLULAR PROCESSES AND SIGNALING;INFORMATION STORAGE AND PROCESSING	50.4	260	0.9885496183206108	1.4999999999999988e-83	Chromosome	MULTISPECIES: response regulator
gene5664	COG4753	Two-component response regulator, YesN/AraC family, consists of REC and AraC-type DNA-binding domains	T;K	Signal transduction mechanisms;Transcription	CELLULAR PROCESSES AND SIGNALING;INFORMATION STORAGE AND PROCESSING	73.8	309	0.9967637540453076	2.0299999999999993e-152	Chromosome	MULTISPECIES: response regulator
gene5790	COG4753	Two-component response regulator, YesN/AraC family, consists of REC and AraC-type DNA-binding domains	T;K	Signal transduction mechanisms;Transcription	CELLULAR PROCESSES AND SIGNALING;INFORMATION STORAGE AND PROCESSING	49.3	294	0.9733333333333334	2.3099999999999986e-90	Chromosome	MULTISPECIES: response regulator
gene0160	COG1653	ABC-type glycerol-3-phosphate transport system, periplasmic component	G	Carbohydrate transport and metabolism	METABOLISM	44.2	530	0.982725527831094	2.499999999999997e-131	Chromosome	carbohydrate ABC transporter substrate-binding protein, CUT1 family
gene3321	COG1653	ABC-type glycerol-3-phosphate transport system, periplasmic component	G	Carbohydrate transport and metabolism	METABOLISM	43.3	508	0.9325842696629212	2.7499999999999976e-128	Chromosome	extracellular solute-binding protein
gene0199	COG1653	ABC-type glycerol-3-phosphate transport system, periplasmic component	G	Carbohydrate transport and metabolism	METABOLISM	56.9	397	0.9041095890410958	3.169999999999996e-161	Chromosome	extracellular solute-binding protein
gene0240	COG1653	ABC-type glycerol-3-phosphate transport system, periplasmic component	G	Carbohydrate transport and metabolism	METABOLISM	38.8	565	0.9944852941176472	3.099999999999998e-129	Chromosome	MULTISPECIES: ABC transporter substrate-binding protein
gene3038	COG1653	ABC-type glycerol-3-phosphate transport system, periplasmic component	G	Carbohydrate transport and metabolism	METABOLISM	56.1	560	0.9871794871794872	4.449999999999992e-229	Chromosome	putative aldouronate transport system substrate-binding protein
gene0283	COG1653	ABC-type glycerol-3-phosphate transport system, periplasmic component	G	Carbohydrate transport and metabolism	METABOLISM	42.5	379	0.8532731376975169	1.0499999999999994e-96	Chromosome	MULTISPECIES: sugar ABC transporter substrate-binding protein
gene0373	COG1653	ABC-type glycerol-3-phosphate transport system, periplasmic component	G	Carbohydrate transport and metabolism	METABOLISM	32.5	434	0.7889733840304183	8.739999999999995e-71	Chromosome	MULTISPECIES: extracellular solute-binding protein
gene0426	COG1653	ABC-type glycerol-3-phosphate transport system, periplasmic component	G	Carbohydrate transport and metabolism	METABOLISM	48.4	432	0.9907192575406032	6.509999999999994e-157	Chromosome	sugar ABC transporter substrate-binding protein
gene0583	COG1653	ABC-type glycerol-3-phosphate transport system, periplasmic component	G	Carbohydrate transport and metabolism	METABOLISM	70.4	433	0.9930715935334872	4.729999999999993e-222	Chromosome	MULTISPECIES: ABC transporter substrate-binding protein
gene0707	COG1653	ABC-type glycerol-3-phosphate transport system, periplasmic component	G	Carbohydrate transport and metabolism	METABOLISM	73.3	405	0.9324009324009324	5.829999999999992e-224	Chromosome	MULTISPECIES: sugar ABC transporter substrate-binding protein
gene0867	COG1653	ABC-type glycerol-3-phosphate transport system, periplasmic component	G	Carbohydrate transport and metabolism	METABOLISM	51.9	559	0.974820143884892	2.809999999999996e-202	Chromosome	MULTISPECIES: extracellular solute-binding protein
gene1247	COG1653	ABC-type glycerol-3-phosphate transport system, periplasmic component	G	Carbohydrate transport and metabolism	METABOLISM	83.4	446	0.9933035714285714	6.169999999999991e-286	Chromosome	MULTISPECIES: sugar ABC transporter substrate-binding protein
gene1392	COG1653	ABC-type glycerol-3-phosphate transport system, periplasmic component	G	Carbohydrate transport and metabolism	METABOLISM	76.2	449	0.991150442477876	1.6299999999999972e-242	Chromosome	ABC transporter substrate-binding protein
gene1564	COG1653	ABC-type glycerol-3-phosphate transport system, periplasmic component	G	Carbohydrate transport and metabolism	METABOLISM	75.8	513	0.927536231884058	4.789999999999992e-302	Chromosome	MULTISPECIES: ABC transporter substrate-binding protein
gene1756	COG1653	ABC-type glycerol-3-phosphate transport system, periplasmic component	G	Carbohydrate transport and metabolism	METABOLISM	41.5	446	0.9815242494226328	9.949999999999992e-106	Chromosome	ABC transporter substrate-binding protein
gene1929	COG1653	ABC-type glycerol-3-phosphate transport system, periplasmic component	G	Carbohydrate transport and metabolism	METABOLISM	49.4	470	0.9585921325051759	2.959999999999998e-159	Chromosome	MULTISPECIES: extracellular solute-binding protein
gene2073	COG1653	ABC-type glycerol-3-phosphate transport system, periplasmic component	G	Carbohydrate transport and metabolism	METABOLISM	51.2	414	0.9716981132075472	1.4099999999999987e-138	Chromosome	extracellular solute-binding protein
gene2537	COG1653	ABC-type glycerol-3-phosphate transport system, periplasmic component	G	Carbohydrate transport and metabolism	METABOLISM	61.7	501	0.9380863039399624	6.0099999999999915e-230	Chromosome	extracellular solute-binding protein
gene2826	COG1653	ABC-type glycerol-3-phosphate transport system, periplasmic component	G	Carbohydrate transport and metabolism	METABOLISM	52.2	439	0.9707865168539326	3.6899999999999965e-159	Chromosome	extracellular solute-binding protein
gene2881	COG1653	ABC-type glycerol-3-phosphate transport system, periplasmic component	G	Carbohydrate transport and metabolism	METABOLISM	51.1	564	0.9893048128342246	3.749999999999995e-199	Chromosome	MULTISPECIES: extracellular solute-binding protein
gene3030	COG1653	ABC-type glycerol-3-phosphate transport system, periplasmic component	G	Carbohydrate transport and metabolism	METABOLISM	48.9	562	0.9910873440285204	6.449999999999992e-190	Chromosome	MULTISPECIES: extracellular solute-binding protein
gene3774	COG1653	ABC-type glycerol-3-phosphate transport system, periplasmic component	G	Carbohydrate transport and metabolism	METABOLISM	75.9	564	0.9982238010657194	0	Chromosome	extracellular solute-binding protein
gene2937	COG1653	ABC-type glycerol-3-phosphate transport system, periplasmic component	G	Carbohydrate transport and metabolism	METABOLISM	30.6	504	0.9096045197740112	1.3199999999999994e-68	Chromosome	hypothetical protein
gene2943	COG1653	ABC-type glycerol-3-phosphate transport system, periplasmic component	G	Carbohydrate transport and metabolism	METABOLISM	55.5	532	0.9707495429616088	5.429999999999992e-218	Chromosome	extracellular solute-binding protein
gene3051	COG1653	ABC-type glycerol-3-phosphate transport system, periplasmic component	G	Carbohydrate transport and metabolism	METABOLISM	66.6	963	0.9948186528497408	0	Chromosome	extracellular solute-binding protein
gene3480	COG1653	ABC-type glycerol-3-phosphate transport system, periplasmic component	G	Carbohydrate transport and metabolism	METABOLISM	55.6	945	0.9731958762886598	0	Chromosome	MULTISPECIES: extracellular solute-binding protein
gene3052	COG1653	ABC-type glycerol-3-phosphate transport system, periplasmic component	G	Carbohydrate transport and metabolism	METABOLISM	69.1	392	0.8669623059866962	1.6199999999999977e-211	Chromosome	MULTISPECIES: extracellular solute-binding protein
gene3481	COG1653	ABC-type glycerol-3-phosphate transport system, periplasmic component	G	Carbohydrate transport and metabolism	METABOLISM	32.3	344	0.7249466950959488	2.17e-55	Chromosome	extracellular solute-binding protein
gene3482	COG1653	ABC-type glycerol-3-phosphate transport system, periplasmic component	G	Carbohydrate transport and metabolism	METABOLISM	32.6	344	0.734341252699784	8.809999999999997e-58	Chromosome	MULTISPECIES: extracellular solute-binding protein
gene3056	COG1653	ABC-type glycerol-3-phosphate transport system, periplasmic component	G	Carbohydrate transport and metabolism	METABOLISM	59.7	504	0.8934280639431617	7.01999999999999e-227	Chromosome	extracellular solute-binding protein
gene3065	COG1653	ABC-type glycerol-3-phosphate transport system, periplasmic component	G	Carbohydrate transport and metabolism	METABOLISM	54.7	525	0.9302325581395348	5.509999999999995e-202	Chromosome	MULTISPECIES: ABC transporter substrate-binding protein
gene3154	COG1653	ABC-type glycerol-3-phosphate transport system, periplasmic component	G	Carbohydrate transport and metabolism	METABOLISM	33.2	440	0.9952941176470588	1.0699999999999999e-73	Chromosome	MULTISPECIES: extracellular solute-binding protein
gene3202	COG1653	ABC-type glycerol-3-phosphate transport system, periplasmic component	G	Carbohydrate transport and metabolism	METABOLISM	62.6	439	0.954248366013072	1.0399999999999985e-202	Chromosome	MULTISPECIES: extracellular solute-binding protein
gene3463	COG1653	ABC-type glycerol-3-phosphate transport system, periplasmic component	G	Carbohydrate transport and metabolism	METABOLISM	54.5	431	0.983451536643026	7.389999999999993e-163	Chromosome	MULTISPECIES: sugar ABC transporter substrate-binding protein
gene3719	COG1653	ABC-type glycerol-3-phosphate transport system, periplasmic component	G	Carbohydrate transport and metabolism	METABOLISM	66.8	398	0.9189814814814816	9.399999999999988e-199	Chromosome	MULTISPECIES: extracellular solute-binding protein
gene3778	COG1653	ABC-type glycerol-3-phosphate transport system, periplasmic component	G	Carbohydrate transport and metabolism	METABOLISM	54	461	0.9037328094302554	1.9999999999999977e-178	Chromosome	ABC transporter substrate-binding protein
gene3798	COG1653	ABC-type glycerol-3-phosphate transport system, periplasmic component	G	Carbohydrate transport and metabolism	METABOLISM	36.5	433	0.9588100686498856	5.07e-92	Chromosome	extracellular solute-binding protein
gene3812	COG1653	ABC-type glycerol-3-phosphate transport system, periplasmic component	G	Carbohydrate transport and metabolism	METABOLISM	33.2	479	0.923679060665362	2.14e-76	Chromosome	ABC transporter substrate-binding protein
gene3822	COG1653	ABC-type glycerol-3-phosphate transport system, periplasmic component	G	Carbohydrate transport and metabolism	METABOLISM	47.2	388	0.859375	3.299999999999998e-123	Chromosome	ABC transporter substrate-binding protein
gene4001	COG1653	ABC-type glycerol-3-phosphate transport system, periplasmic component	G	Carbohydrate transport and metabolism	METABOLISM	37.9	441	0.9248927038626608	1.4599999999999992e-85	Chromosome	sugar ABC transporter substrate-binding protein
gene4082	COG1653	ABC-type glycerol-3-phosphate transport system, periplasmic component	G	Carbohydrate transport and metabolism	METABOLISM	45.8	541	0.9737827715355806	8.209999999999992e-172	Chromosome	MULTISPECIES: extracellular solute-binding protein
gene4227	COG1653	ABC-type glycerol-3-phosphate transport system, periplasmic component	G	Carbohydrate transport and metabolism	METABOLISM	66.5	475	0.912621359223301	1.5499999999999976e-233	Chromosome	extracellular solute-binding protein
gene4376	COG1653	ABC-type glycerol-3-phosphate transport system, periplasmic component	G	Carbohydrate transport and metabolism	METABOLISM	46.1	575	0.9856887298747764	1.3399999999999986e-171	Chromosome	ABC transporter substrate-binding protein
gene4514	COG1653	ABC-type glycerol-3-phosphate transport system, periplasmic component	G	Carbohydrate transport and metabolism	METABOLISM	36.1	507	0.9548133595284872	4.789999999999999e-97	Chromosome	MULTISPECIES: extracellular solute-binding protein
gene4516	COG1653	ABC-type glycerol-3-phosphate transport system, periplasmic component	G	Carbohydrate transport and metabolism	METABOLISM	36.9	507	0.9839679358717436	4.85e-99	Chromosome	MULTISPECIES: extracellular solute-binding protein
gene5029	COG1653	ABC-type glycerol-3-phosphate transport system, periplasmic component	G	Carbohydrate transport and metabolism	METABOLISM	66.5	555	0.9648506151142356	1.689999999999997e-278	Chromosome	carbohydrate ABC transporter substrate-binding protein, CUT1 family
gene5030	COG1653	ABC-type glycerol-3-phosphate transport system, periplasmic component	G	Carbohydrate transport and metabolism	METABOLISM	66.1	558	0.978798586572438	8.689999999999985e-278	Chromosome	MULTISPECIES: ABC transporter substrate-binding protein
gene5031	COG1653	ABC-type glycerol-3-phosphate transport system, periplasmic component	G	Carbohydrate transport and metabolism	METABOLISM	68.7	553	0.9838998211091234	2.4799999999999952e-287	Chromosome	MULTISPECIES: ABC transporter substrate-binding protein
gene5422	COG1653	ABC-type glycerol-3-phosphate transport system, periplasmic component	G	Carbohydrate transport and metabolism	METABOLISM	74.9	426	0.9976525821596244	1.5699999999999976e-231	Chromosome	extracellular solute-binding protein
gene5554	COG1653	ABC-type glycerol-3-phosphate transport system, periplasmic component	G	Carbohydrate transport and metabolism	METABOLISM	66.8	422	0.9787735849056604	1.929999999999997e-220	Chromosome	ABC transporter substrate-binding protein
gene5563	COG1653	ABC-type glycerol-3-phosphate transport system, periplasmic component	G	Carbohydrate transport and metabolism	METABOLISM	37	435	0.9619686800894854	1.3499999999999998e-96	Chromosome	MULTISPECIES: extracellular solute-binding protein
gene5596	COG1653	ABC-type glycerol-3-phosphate transport system, periplasmic component	G	Carbohydrate transport and metabolism	METABOLISM	71.4	448	0.995505617977528	6.0999999999999916e-232	Chromosome	MULTISPECIES: extracellular solute-binding protein
gene5627	COG1653	ABC-type glycerol-3-phosphate transport system, periplasmic component	G	Carbohydrate transport and metabolism	METABOLISM	72	400	0.908466819221968	1.219999999999998e-220	Chromosome	ABC transporter substrate-binding protein
gene5702	COG1653	ABC-type glycerol-3-phosphate transport system, periplasmic component	G	Carbohydrate transport and metabolism	METABOLISM	48.3	356	0.6591337099811676	2.2699999999999987e-109	Chromosome	extracellular solute-binding protein
gene5746	COG1653	ABC-type glycerol-3-phosphate transport system, periplasmic component	G	Carbohydrate transport and metabolism	METABOLISM	54.2	441	0.9519650655021834	9.36999999999999e-161	Chromosome	ABC transporter substrate-binding protein
gene5800	COG1653	ABC-type glycerol-3-phosphate transport system, periplasmic component	G	Carbohydrate transport and metabolism	METABOLISM	47.1	499	0.9001814882032668	2.399999999999998e-159	Chromosome	extracellular solute-binding protein
gene0161	COG4209	ABC-type polysaccharide transport system, permease component	G	Carbohydrate transport and metabolism	METABOLISM	58.5	294	0.979933110367893	7.599999999999992e-126	Chromosome	MULTISPECIES: ABC transporter permease subunit
gene3320	COG4209	ABC-type polysaccharide transport system, permease component	G	Carbohydrate transport and metabolism	METABOLISM	54.7	296	0.9833333333333332	1.5299999999999987e-118	Chromosome	MULTISPECIES: ABC transporter permease subunit
gene0238	COG4209	ABC-type polysaccharide transport system, permease component	G	Carbohydrate transport and metabolism	METABOLISM	58.7	305	0.9353846153846154	1.9699999999999978e-125	Chromosome	MULTISPECIES: ABC transporter permease subunit
gene3040	COG4209	ABC-type polysaccharide transport system, permease component	G	Carbohydrate transport and metabolism	METABOLISM	67.4	304	0.9351851851851852	7.799999999999995e-144	Chromosome	MULTISPECIES: ABC transporter permease subunit
gene0868	COG4209	ABC-type polysaccharide transport system, permease component	G	Carbohydrate transport and metabolism	METABOLISM	65.6	299	0.9197530864197532	5.55e-138	Chromosome	MULTISPECIES: ABC transporter permease subunit
gene1565	COG4209	ABC-type polysaccharide transport system, permease component	G	Carbohydrate transport and metabolism	METABOLISM	77.6	313	0.97196261682243	2.3099999999999974e-176	Chromosome	sugar ABC transporter permease
gene2535	COG4209	ABC-type polysaccharide transport system, permease component	G	Carbohydrate transport and metabolism	METABOLISM	75.9	294	0.9125	1.8799999999999981e-165	Chromosome	sugar ABC transporter permease
gene2883	COG4209	ABC-type polysaccharide transport system, permease component	G	Carbohydrate transport and metabolism	METABOLISM	63.9	296	0.9190031152647976	3.319999999999997e-144	Chromosome	putative aldouronate transport system permease protein
gene3027	COG4209	ABC-type polysaccharide transport system, permease component	G	Carbohydrate transport and metabolism	METABOLISM	64.4	295	0.9303797468354428	4.969999999999996e-140	Chromosome	ABC transporter permease subunit
gene3773	COG4209	ABC-type polysaccharide transport system, permease component	G	Carbohydrate transport and metabolism	METABOLISM	80.4	296	0.9966216216216216	4.959999999999995e-179	Chromosome	MULTISPECIES: ABC transporter permease subunit
gene4372	COG4209	ABC-type polysaccharide transport system, permease component	G	Carbohydrate transport and metabolism	METABOLISM	66.6	293	0.9240506329113924	1.8299999999999995e-142	Chromosome	sugar ABC transporter permease
gene2938	COG4209	ABC-type polysaccharide transport system, permease component	G	Carbohydrate transport and metabolism	METABOLISM	58.8	296	0.9898648648648648	6.539999999999993e-122	Chromosome	MULTISPECIES: ABC transporter permease subunit
gene2945	COG4209	ABC-type polysaccharide transport system, permease component	G	Carbohydrate transport and metabolism	METABOLISM	68.4	310	0.939209726443769	4.119999999999998e-147	Chromosome	ABC transporter permease subunit
gene3064	COG4209	ABC-type polysaccharide transport system, permease component	G	Carbohydrate transport and metabolism	METABOLISM	71.8	312	0.9597523219814241	1.8399999999999986e-158	Chromosome	MULTISPECIES: ABC transporter permease subunit
gene3780	COG4209	ABC-type polysaccharide transport system, permease component	G	Carbohydrate transport and metabolism	METABOLISM	61.6	315	0.9573170731707316	7.009999999999996e-136	Chromosome	MULTISPECIES: ABC transporter permease subunit
gene3811	COG4209	ABC-type polysaccharide transport system, permease component	G	Carbohydrate transport and metabolism	METABOLISM	61	292	0.9540983606557376	1.0999999999999993e-126	Chromosome	putative aldouronate transport system permease protein
gene4084	COG4209	ABC-type polysaccharide transport system, permease component	G	Carbohydrate transport and metabolism	METABOLISM	64.5	301	0.9404388714733544	7.649999999999996e-140	Chromosome	MULTISPECIES: ABC transporter permease subunit
gene4229	COG4209	ABC-type polysaccharide transport system, permease component	G	Carbohydrate transport and metabolism	METABOLISM	79.2	298	0.9867109634551496	4.9199999999999956e-170	Chromosome	MULTISPECIES: ABC transporter permease subunit
gene4518	COG4209	ABC-type polysaccharide transport system, permease component	G	Carbohydrate transport and metabolism	METABOLISM	66.4	301	0.9463722397476341	1.7299999999999983e-146	Chromosome	MULTISPECIES: ABC transporter permease subunit
gene5033	COG4209	ABC-type polysaccharide transport system, permease component	G	Carbohydrate transport and metabolism	METABOLISM	80.2	308	0.9327217125382264	4.089999999999995e-182	Chromosome	MULTISPECIES: sugar ABC transporter permease
gene5704	COG4209	ABC-type polysaccharide transport system, permease component	G	Carbohydrate transport and metabolism	METABOLISM	56.6	297	0.960655737704918	4.299999999999997e-117	Chromosome	ABC transporter permease subunit
gene0162	COG0395	ABC-type glycerol-3-phosphate transport system, permease component	G	Carbohydrate transport and metabolism	METABOLISM	53.1	292	0.9965517241379308	9.999999999999991e-103	Chromosome	MULTISPECIES: carbohydrate ABC transporter permease
gene3319	COG0395	ABC-type glycerol-3-phosphate transport system, permease component	G	Carbohydrate transport and metabolism	METABOLISM	53.1	290	0.9965517241379308	2.1699999999999983e-99	Chromosome	MULTISPECIES: carbohydrate ABC transporter permease
gene0201	COG0395	ABC-type glycerol-3-phosphate transport system, permease component	G	Carbohydrate transport and metabolism	METABOLISM	62.6	270	0.9180887372013652	9.729999999999993e-115	Chromosome	carbohydrate ABC transporter permease
gene0239	COG0395	ABC-type glycerol-3-phosphate transport system, permease component	G	Carbohydrate transport and metabolism	METABOLISM	57.1	294	0.9701986754966888	1.199999999999999e-115	Chromosome	MULTISPECIES: carbohydrate ABC transporter permease
gene0285	COG0395	ABC-type glycerol-3-phosphate transport system, permease component	G	Carbohydrate transport and metabolism	METABOLISM	63	270	0.9539007092198579	1.619999999999999e-119	Chromosome	MULTISPECIES: carbohydrate ABC transporter permease
gene0375	COG0395	ABC-type glycerol-3-phosphate transport system, permease component	G	Carbohydrate transport and metabolism	METABOLISM	51.9	264	0.9458483754512635	2.6499999999999996e-93	Chromosome	MULTISPECIES: carbohydrate ABC transporter permease
gene0429	COG0395	ABC-type glycerol-3-phosphate transport system, permease component	G	Carbohydrate transport and metabolism	METABOLISM	65.7	265	0.9295774647887324	9.789999999999993e-121	Chromosome	carbohydrate ABC transporter permease
gene0581	COG0395	ABC-type glycerol-3-phosphate transport system, permease component	G	Carbohydrate transport and metabolism	METABOLISM	77	278	0.9964028776978416	2.109999999999998e-148	Chromosome	MULTISPECIES: carbohydrate ABC transporter permease
gene0709	COG0395	ABC-type glycerol-3-phosphate transport system, permease component	G	Carbohydrate transport and metabolism	METABOLISM	85.3	279	0.9964157706093192	3.779999999999997e-170	Chromosome	MULTISPECIES: carbohydrate ABC transporter permease
gene0869	COG0395	ABC-type glycerol-3-phosphate transport system, permease component	G	Carbohydrate transport and metabolism	METABOLISM	62.1	293	0.9765886287625418	2.9399999999999976e-123	Chromosome	MULTISPECIES: carbohydrate ABC transporter permease
gene1249	COG0395	ABC-type glycerol-3-phosphate transport system, permease component	G	Carbohydrate transport and metabolism	METABOLISM	93.9	280	0.9964285714285714	3.7399999999999966e-182	Chromosome	MULTISPECIES: carbohydrate ABC transporter permease
gene1391	COG0395	ABC-type glycerol-3-phosphate transport system, permease component	G	Carbohydrate transport and metabolism	METABOLISM	82.4	273	0.9963369963369964	6.679999999999992e-161	Chromosome	carbohydrate ABC transporter permease
gene1566	COG0395	ABC-type glycerol-3-phosphate transport system, permease component	G	Carbohydrate transport and metabolism	METABOLISM	74.7	300	0.9966666666666668	2.3099999999999977e-149	Chromosome	MULTISPECIES: carbohydrate ABC transporter permease
gene1754	COG0395	ABC-type glycerol-3-phosphate transport system, permease component	G	Carbohydrate transport and metabolism	METABOLISM	53.7	259	0.9416058394160584	1.969999999999999e-92	Chromosome	MULTISPECIES: carbohydrate ABC transporter permease
gene2075	COG0395	ABC-type glycerol-3-phosphate transport system, permease component	G	Carbohydrate transport and metabolism	METABOLISM	48.5	268	0.981549815498155	1.0899999999999994e-79	Chromosome	MULTISPECIES: carbohydrate ABC transporter permease
gene2536	COG0395	ABC-type glycerol-3-phosphate transport system, permease component	G	Carbohydrate transport and metabolism	METABOLISM	69.2	289	0.993103448275862	2.3199999999999976e-144	Chromosome	MULTISPECIES: carbohydrate ABC transporter permease
gene2824	COG0395	ABC-type glycerol-3-phosphate transport system, permease component	G	Carbohydrate transport and metabolism	METABOLISM	59.7	263	0.9290780141843972	3.61e-110	Chromosome	carbohydrate ABC transporter permease
gene2882	COG0395	ABC-type glycerol-3-phosphate transport system, permease component	G	Carbohydrate transport and metabolism	METABOLISM	60.3	292	0.9965753424657534	1.0199999999999988e-127	Chromosome	carbohydrate ABC transporter permease
gene3772	COG0395	ABC-type glycerol-3-phosphate transport system, permease component	G	Carbohydrate transport and metabolism	METABOLISM	80.4	291	0.9931506849315068	2.2799999999999997e-166	Chromosome	MULTISPECIES: carbohydrate ABC transporter permease
gene2939	COG0395	ABC-type glycerol-3-phosphate transport system, permease component	G	Carbohydrate transport and metabolism	METABOLISM	53.4	292	0.9831081081081079	1.579999999999999e-104	Chromosome	MULTISPECIES: carbohydrate ABC transporter permease
gene2944	COG0395	ABC-type glycerol-3-phosphate transport system, permease component	G	Carbohydrate transport and metabolism	METABOLISM	63.1	290	0.976271186440678	1.289999999999999e-124	Chromosome	MULTISPECIES: carbohydrate ABC transporter permease
gene3026	COG0395	ABC-type glycerol-3-phosphate transport system, permease component	G	Carbohydrate transport and metabolism	METABOLISM	59.8	291	0.9897260273972602	4.8299999999999966e-119	Chromosome	MULTISPECIES: carbohydrate ABC transporter permease
gene3039	COG0395	ABC-type glycerol-3-phosphate transport system, permease component	G	Carbohydrate transport and metabolism	METABOLISM	70.5	298	0.9577922077922078	1.4299999999999984e-147	Chromosome	MULTISPECIES: carbohydrate ABC transporter permease
gene3044	COG0395	ABC-type glycerol-3-phosphate transport system, permease component	G	Carbohydrate transport and metabolism	METABOLISM	77.1	315	0.9968253968253968	4.489999999999996e-173	Chromosome	MULTISPECIES: carbohydrate ABC transporter permease
gene3473	COG0395	ABC-type glycerol-3-phosphate transport system, permease component	G	Carbohydrate transport and metabolism	METABOLISM	57.1	310	0.9169139465875372	1.0799999999999992e-122	Chromosome	MULTISPECIES: carbohydrate ABC transporter permease
gene3049	COG0395	ABC-type glycerol-3-phosphate transport system, permease component	G	Carbohydrate transport and metabolism	METABOLISM	84.5	291	0.9965635738831616	1.6299999999999978e-170	Chromosome	MULTISPECIES: carbohydrate ABC transporter permease
gene3063	COG0395	ABC-type glycerol-3-phosphate transport system, permease component	G	Carbohydrate transport and metabolism	METABOLISM	69.1	307	0.9967320261437908	1.519999999999999e-148	Chromosome	MULTISPECIES: carbohydrate ABC transporter permease
gene3152	COG0395	ABC-type glycerol-3-phosphate transport system, permease component	G	Carbohydrate transport and metabolism	METABOLISM	51.5	268	0.9112627986348124	1.5399999999999986e-93	Chromosome	carbohydrate ABC transporter permease
gene3200	COG0395	ABC-type glycerol-3-phosphate transport system, permease component	G	Carbohydrate transport and metabolism	METABOLISM	70.1	268	0.9709090909090908	6.979999999999994e-136	Chromosome	carbohydrate ABC transporter membrane protein 2, CUT1 family
gene3461	COG0395	ABC-type glycerol-3-phosphate transport system, permease component	G	Carbohydrate transport and metabolism	METABOLISM	64.8	270	0.9817518248175182	4.39e-125	Chromosome	MULTISPECIES: carbohydrate ABC transporter permease
gene3478	COG0395	ABC-type glycerol-3-phosphate transport system, permease component	G	Carbohydrate transport and metabolism	METABOLISM	71.4	287	0.9965156794425089	4.6699999999999995e-143	Chromosome	MULTISPECIES: carbohydrate ABC transporter permease
gene3717	COG0395	ABC-type glycerol-3-phosphate transport system, permease component	G	Carbohydrate transport and metabolism	METABOLISM	75.7	272	0.9818840579710144	3.769999999999997e-145	Chromosome	carbohydrate ABC transporter permease
gene3779	COG0395	ABC-type glycerol-3-phosphate transport system, permease component	G	Carbohydrate transport and metabolism	METABOLISM	61.3	302	0.9966887417218544	7.539999999999995e-130	Chromosome	MULTISPECIES: carbohydrate ABC transporter permease
gene3796	COG0395	ABC-type glycerol-3-phosphate transport system, permease component	G	Carbohydrate transport and metabolism	METABOLISM	41.3	286	0.9793814432989691	5.12e-75	Chromosome	MULTISPECIES: carbohydrate ABC transporter permease
gene3810	COG0395	ABC-type glycerol-3-phosphate transport system, permease component	G	Carbohydrate transport and metabolism	METABOLISM	55.5	274	0.9158249158249159	1.7299999999999988e-110	Chromosome	MULTISPECIES: carbohydrate ABC transporter permease
gene3820	COG0395	ABC-type glycerol-3-phosphate transport system, permease component	G	Carbohydrate transport and metabolism	METABOLISM	57.8	268	0.9744525547445256	1.7599999999999984e-105	Chromosome	MULTISPECIES: carbohydrate ABC transporter permease
gene4004	COG0395	ABC-type glycerol-3-phosphate transport system, permease component	G	Carbohydrate transport and metabolism	METABOLISM	44.9	256	0.8571428571428571	6.669999999999996e-75	Chromosome	ABC-type glycerol-3-phosphate transport system, permease component
gene4083	COG0395	ABC-type glycerol-3-phosphate transport system, permease component	G	Carbohydrate transport and metabolism	METABOLISM	54.5	299	0.9966555183946488	4.609999999999996e-108	Chromosome	MULTISPECIES: carbohydrate ABC transporter permease
gene4228	COG0395	ABC-type glycerol-3-phosphate transport system, permease component	G	Carbohydrate transport and metabolism	METABOLISM	75.2	294	0.9421221864951768	9.569999999999992e-158	Chromosome	MULTISPECIES: carbohydrate ABC transporter permease
gene4371	COG0395	ABC-type glycerol-3-phosphate transport system, permease component	G	Carbohydrate transport and metabolism	METABOLISM	60.6	292	0.9965517241379308	1.2299999999999993e-118	Chromosome	carbohydrate ABC transporter permease
gene4517	COG0395	ABC-type glycerol-3-phosphate transport system, permease component	G	Carbohydrate transport and metabolism	METABOLISM	61.8	293	0.9965517241379308	5.18e-118	Chromosome	MULTISPECIES: carbohydrate ABC transporter permease
gene5032	COG0395	ABC-type glycerol-3-phosphate transport system, permease component	G	Carbohydrate transport and metabolism	METABOLISM	77	300	0.9966666666666668	8.819999999999997e-168	Chromosome	MULTISPECIES: carbohydrate ABC transporter permease
gene5420	COG0395	ABC-type glycerol-3-phosphate transport system, permease component	G	Carbohydrate transport and metabolism	METABOLISM	81.3	273	0.9963369963369964	2.539999999999998e-154	Chromosome	raffinose/stachyose/melibiose transport system permease protein
gene5556	COG0395	ABC-type glycerol-3-phosphate transport system, permease component	G	Carbohydrate transport and metabolism	METABOLISM	84.4	275	0.9963636363636365	2.1899999999999982e-167	Chromosome	MULTISPECIES: carbohydrate ABC transporter permease
gene5561	COG0395	ABC-type glycerol-3-phosphate transport system, permease component	G	Carbohydrate transport and metabolism	METABOLISM	47.6	275	0.9889705882352942	1.689999999999999e-84	Chromosome	MULTISPECIES: carbohydrate ABC transporter permease
gene5594	COG0395	ABC-type glycerol-3-phosphate transport system, permease component	G	Carbohydrate transport and metabolism	METABOLISM	76.6	295	0.9966101694915256	1.6399999999999982e-153	Chromosome	MULTISPECIES: carbohydrate ABC transporter permease
gene5625	COG0395	ABC-type glycerol-3-phosphate transport system, permease component	G	Carbohydrate transport and metabolism	METABOLISM	82.3	277	0.9963898916967509	3.899999999999998e-155	Chromosome	carbohydrate ABC transporter permease
gene5703	COG0395	ABC-type glycerol-3-phosphate transport system, permease component	G	Carbohydrate transport and metabolism	METABOLISM	57.4	258	0.8771331058020477	2.2499999999999987e-98	Chromosome	MULTISPECIES: carbohydrate ABC transporter permease
gene5747	COG0395	ABC-type glycerol-3-phosphate transport system, permease component	G	Carbohydrate transport and metabolism	METABOLISM	53.4	262	0.867109634551495	6.089999999999995e-94	Chromosome	carbohydrate ABC transporter membrane protein 2, CUT1 family
gene0163	COG1082	Sugar phosphate isomerase/epimerase	G	Carbohydrate transport and metabolism	METABOLISM	24.5	294	0.8927444794952681	5.4e-20	Chromosome	MULTISPECIES: TIM barrel protein
gene0235	COG1082	Sugar phosphate isomerase/epimerase	G	Carbohydrate transport and metabolism	METABOLISM	57.5	287	0.9828178694158076	2.5199999999999983e-122	Chromosome	sugar phosphate isomerase/epimerase
gene0244	COG1082	Sugar phosphate isomerase/epimerase	G	Carbohydrate transport and metabolism	METABOLISM	77.7	291	0.9965635738831616	5.1899999999999954e-158	Chromosome	sugar phosphate isomerase/epimerase family protein
gene0245	COG1082	Sugar phosphate isomerase/epimerase	G	Carbohydrate transport and metabolism	METABOLISM	70	290	0.9965517241379308	1.0999999999999988e-149	Chromosome	sugar phosphate isomerase/epimerase family protein
gene0310	COG1082	Sugar phosphate isomerase/epimerase	G	Carbohydrate transport and metabolism	METABOLISM	53.8	292	0.9797979797979798	1.4099999999999985e-113	Chromosome	myo-inosose-2 dehydratase
gene1193	COG1082	Sugar phosphate isomerase/epimerase	G	Carbohydrate transport and metabolism	METABOLISM	62.5	296	0.9932203389830508	1.1899999999999988e-143	Chromosome	MULTISPECIES: sugar phosphate isomerase/epimerase
gene1573	COG1082	Sugar phosphate isomerase/epimerase	G	Carbohydrate transport and metabolism	METABOLISM	54.6	273	0.9854545454545456	1.9999999999999993e-100	Chromosome	sugar phosphate isomerase/epimerase family protein
gene2115	COG1082	Sugar phosphate isomerase/epimerase	G	Carbohydrate transport and metabolism	METABOLISM	87.3	322	0.9968944099378882	7.909999999999989e-221	Chromosome	MULTISPECIES: sugar phosphate isomerase/epimerase
gene3317	COG1082	Sugar phosphate isomerase/epimerase	G	Carbohydrate transport and metabolism	METABOLISM	26.9	264	0.744807121661721	1.19e-21	Chromosome	TIM barrel protein
gene3530	COG1082	Sugar phosphate isomerase/epimerase	G	Carbohydrate transport and metabolism	METABOLISM	51.2	291	0.9444444444444444	1.2799999999999995e-96	Chromosome	sugar phosphate isomerase/epimerase family protein
gene5018	COG1082	Sugar phosphate isomerase/epimerase	G	Carbohydrate transport and metabolism	METABOLISM	43.3	261	0.9219858156028368	6.799999999999999e-67	Chromosome	sugar phosphate isomerase/epimerase
gene5098	COG1082	Sugar phosphate isomerase/epimerase	G	Carbohydrate transport and metabolism	METABOLISM	46.2	247	0.9534883720930232	1.4199999999999995e-78	Chromosome	MULTISPECIES: sugar phosphate isomerase/epimerase
gene0166	COG4783	Outer membrane protein chaperone/metalloprotease BepA/YfgC, contains M48 and TPR domains	M;O	Cell wall/membrane/envelope biogenesis;Posttranslational modification, protein turnover, chaperones	CELLULAR PROCESSES AND SIGNALING;CELLULAR PROCESSES AND SIGNALING	56.6	581	0.9896907216494846	1.0999999999999984e-213	Chromosome	MULTISPECIES: tetratricopeptide repeat protein
gene0558	COG4783	Outer membrane protein chaperone/metalloprotease BepA/YfgC, contains M48 and TPR domains	M;O	Cell wall/membrane/envelope biogenesis;Posttranslational modification, protein turnover, chaperones	CELLULAR PROCESSES AND SIGNALING;CELLULAR PROCESSES AND SIGNALING	39.5	124	0.2691466083150985	1.4699999999999999e-18	Chromosome	Imm51 family immunity protein
gene2816	COG4783	Outer membrane protein chaperone/metalloprotease BepA/YfgC, contains M48 and TPR domains	M;O	Cell wall/membrane/envelope biogenesis;Posttranslational modification, protein turnover, chaperones	CELLULAR PROCESSES AND SIGNALING;CELLULAR PROCESSES AND SIGNALING	35.5	242	0.27870813397129185	2.9199999999999996e-32	Chromosome	WG repeat-containing protein
gene3732	COG4783	Outer membrane protein chaperone/metalloprotease BepA/YfgC, contains M48 and TPR domains	M;O	Cell wall/membrane/envelope biogenesis;Posttranslational modification, protein turnover, chaperones	CELLULAR PROCESSES AND SIGNALING;CELLULAR PROCESSES AND SIGNALING	59.5	222	0.9822222222222222	2.129999999999998e-89	Chromosome	MULTISPECIES: tetratricopeptide repeat protein
gene5575	COG4783	Outer membrane protein chaperone/metalloprotease BepA/YfgC, contains M48 and TPR domains	M;O	Cell wall/membrane/envelope biogenesis;Posttranslational modification, protein turnover, chaperones	CELLULAR PROCESSES AND SIGNALING;CELLULAR PROCESSES AND SIGNALING	33.7	430	0.5257352941176471	1.3099999999999995e-63	Chromosome	tetratricopeptide repeat protein
gene0167	COG0492	Thioredoxin reductase	O	Posttranslational modification, protein turnover, chaperones	CELLULAR PROCESSES AND SIGNALING	83.2	316	0.987460815047022	4.889999999999993e-197	Chromosome	thioredoxin-disulfide reductase
gene1688	COG0492	Thioredoxin reductase	O	Posttranslational modification, protein turnover, chaperones	CELLULAR PROCESSES AND SIGNALING	57.7	338	0.9766763848396501	2.1099999999999982e-138	Chromosome	MULTISPECIES: NAD(P)/FAD-dependent oxidoreductase
gene2176	COG0492	Thioredoxin reductase	O	Posttranslational modification, protein turnover, chaperones	CELLULAR PROCESSES AND SIGNALING	78.5	344	0.997093023255814	3.0099999999999966e-204	Chromosome	MULTISPECIES: NAD(P)/FAD-dependent oxidoreductase
gene2381	COG0492	Thioredoxin reductase	O	Posttranslational modification, protein turnover, chaperones	CELLULAR PROCESSES AND SIGNALING	55.5	335	0.9623188405797102	6.369999999999996e-121	Chromosome	NAD(P)/FAD-dependent oxidoreductase
gene3223	COG0492	Thioredoxin reductase	O	Posttranslational modification, protein turnover, chaperones	CELLULAR PROCESSES AND SIGNALING	62	303	0.9869281045751634	2.7799999999999983e-134	Chromosome	NAD(P)/FAD-dependent oxidoreductase
gene3429	COG0492	Thioredoxin reductase	O	Posttranslational modification, protein turnover, chaperones	CELLULAR PROCESSES AND SIGNALING	55.7	300	0.9802631578947368	2.009999999999999e-117	Chromosome	NAD(P)/FAD-dependent oxidoreductase
gene3559	COG0492	Thioredoxin reductase	O	Posttranslational modification, protein turnover, chaperones	CELLULAR PROCESSES AND SIGNALING	71.8	323	0.9498525073746312	1.8699999999999993e-166	Chromosome	YpdA family putative bacillithiol disulfide reductase
gene4797	COG0492	Thioredoxin reductase	O	Posttranslational modification, protein turnover, chaperones	CELLULAR PROCESSES AND SIGNALING	88.9	333	0.993993993993994	4.819999999999993e-214	Chromosome	MULTISPECIES: NAD(P)/FAD-dependent oxidoreductase
gene5013	COG0492	Thioredoxin reductase	O	Posttranslational modification, protein turnover, chaperones	CELLULAR PROCESSES AND SIGNALING	84.3	313	0.9968051118210862	7.80999999999999e-196	Chromosome	MULTISPECIES: thioredoxin-disulfide reductase
gene0168	COG0628	Predicted PurR-regulated permease PerM	R	General function prediction only	POORLY CHARACTERIZED	49.8	327	0.9421965317919077	2.0299999999999993e-96	Chromosome	Predicted PurR-regulated permease PerM
gene0639	COG0628	Predicted PurR-regulated permease PerM	R	General function prediction only	POORLY CHARACTERIZED	66.5	373	0.9514066496163684	2.6499999999999973e-165	Chromosome	MULTISPECIES: AI-2E family transporter
gene1351	COG0628	Predicted PurR-regulated permease PerM	R	General function prediction only	POORLY CHARACTERIZED	53.1	354	0.9860335195530726	5.539999999999995e-122	Chromosome	MULTISPECIES: AI-2E family transporter
gene3979	COG0628	Predicted PurR-regulated permease PerM	R	General function prediction only	POORLY CHARACTERIZED	64.5	372	0.9973118279569892	4.399999999999995e-164	Chromosome	MULTISPECIES: sporulation integral membrane protein YtvI
gene4552	COG0628	Predicted PurR-regulated permease PerM	R	General function prediction only	POORLY CHARACTERIZED	61.1	368	0.9607329842931938	7.429999999999994e-149	Chromosome	MULTISPECIES: AI-2E family transporter
gene4563	COG0628	Predicted PurR-regulated permease PerM	R	General function prediction only	POORLY CHARACTERIZED	76.8	354	0.9943661971830986	1.0499999999999984e-184	Chromosome	MULTISPECIES: AI-2E family transporter
gene0169	COG1940	Sugar kinase of the NBD/HSP70 family, may contain an N-terminal HTH domain	G;K	Carbohydrate transport and metabolism;Transcription	METABOLISM;INFORMATION STORAGE AND PROCESSING	84.8	316	0.9968354430379748	4.449999999999994e-192	Chromosome	MULTISPECIES: ROK family glucokinase
gene0748	COG1940	Sugar kinase of the NBD/HSP70 family, may contain an N-terminal HTH domain	G;K	Carbohydrate transport and metabolism;Transcription	METABOLISM;INFORMATION STORAGE AND PROCESSING	54.6	295	0.9865771812080536	4.309999999999997e-116	Chromosome	ROK family protein
gene1595	COG1940	Sugar kinase of the NBD/HSP70 family, may contain an N-terminal HTH domain	G;K	Carbohydrate transport and metabolism;Transcription	METABOLISM;INFORMATION STORAGE AND PROCESSING	53.1	303	0.8753623188405797	1.4399999999999993e-114	Chromosome	ROK family protein
gene1636	COG1940	Sugar kinase of the NBD/HSP70 family, may contain an N-terminal HTH domain	G;K	Carbohydrate transport and metabolism;Transcription	METABOLISM;INFORMATION STORAGE AND PROCESSING	45.9	331	0.9850746268656716	2.2399999999999997e-98	Chromosome	ROK family protein
gene2819	COG1940	Sugar kinase of the NBD/HSP70 family, may contain an N-terminal HTH domain	G;K	Carbohydrate transport and metabolism;Transcription	METABOLISM;INFORMATION STORAGE AND PROCESSING	26.2	324	0.9634146341463414	7.68e-30	Chromosome	ROK family transcriptional regulator
gene2919	COG1940	Sugar kinase of the NBD/HSP70 family, may contain an N-terminal HTH domain	G;K	Carbohydrate transport and metabolism;Transcription	METABOLISM;INFORMATION STORAGE AND PROCESSING	42.1	318	0.97239263803681	4.78e-87	Chromosome	ROK family protein
gene3325	COG1940	Sugar kinase of the NBD/HSP70 family, may contain an N-terminal HTH domain	G;K	Carbohydrate transport and metabolism;Transcription	METABOLISM;INFORMATION STORAGE AND PROCESSING	39.4	315	0.9142011834319528	3.55e-59	Chromosome	MULTISPECIES: ROK family protein
gene3326	COG1940	Sugar kinase of the NBD/HSP70 family, may contain an N-terminal HTH domain	G;K	Carbohydrate transport and metabolism;Transcription	METABOLISM;INFORMATION STORAGE AND PROCESSING	38	410	0.9830097087378641	6.739999999999997e-86	Chromosome	MULTISPECIES: ROK family transcriptional regulator
gene4115	COG1940	Sugar kinase of the NBD/HSP70 family, may contain an N-terminal HTH domain	G;K	Carbohydrate transport and metabolism;Transcription	METABOLISM;INFORMATION STORAGE AND PROCESSING	81.2	287	0.9794520547945206	4.6399999999999943e-178	Chromosome	MULTISPECIES: ROK family protein
gene5010	COG1940	Sugar kinase of the NBD/HSP70 family, may contain an N-terminal HTH domain	G;K	Carbohydrate transport and metabolism;Transcription	METABOLISM;INFORMATION STORAGE AND PROCESSING	61.1	391	0.9974160206718348	7.719999999999995e-166	Chromosome	MULTISPECIES: ROK family transcriptional regulator
gene0170	COG1660	RNase adaptor protein RapZ for GlmZ sRNA degradation, contains a P-loop ATPase domain	T	Signal transduction mechanisms	CELLULAR PROCESSES AND SIGNALING	93.1	288	0.959866220735786	2.5499999999999963e-194	Chromosome	MULTISPECIES: RNase adapter RapZ
gene0171	COG0391	Archaeal 2-phospho-L-lactate transferase/Bacterial gluconeogenesis factor, CofD/UPF0052 family	G;H	Carbohydrate transport and metabolism;Coenzyme transport and metabolism	METABOLISM;METABOLISM	84.8	328	0.9969512195121952	2.3099999999999976e-200	Chromosome	MULTISPECIES: YvcK family protein
gene0172	COG1481	DNA-binding transcriptional regulator WhiA, involved in cell division	K	Transcription	INFORMATION STORAGE AND PROCESSING	88.3	309	0.9935483870967742	3.5599999999999953e-196	Chromosome	MULTISPECIES: DNA-binding protein WhiA
gene0173	COG1925	HPr or related phosphotransfer protein	T;G	Signal transduction mechanisms;Carbohydrate transport and metabolism	CELLULAR PROCESSES AND SIGNALING;METABOLISM	93.3	89	0.9887640449438202	2.91e-50	Chromosome	MULTISPECIES: HPr family phosphocarrier protein
gene2016	COG1925	HPr or related phosphotransfer protein	T;G	Signal transduction mechanisms;Carbohydrate transport and metabolism	CELLULAR PROCESSES AND SIGNALING;METABOLISM	82.5	80	0.9753086419753086	7.969999999999999e-42	Chromosome	MULTISPECIES: HPr family phosphocarrier protein
gene4531	COG1925	HPr or related phosphotransfer protein	T;G	Signal transduction mechanisms;Carbohydrate transport and metabolism	CELLULAR PROCESSES AND SIGNALING;METABOLISM	85.7	91	0.989010989010989	1.3199999999999998e-47	Chromosome	MULTISPECIES: HPr family phosphocarrier protein
gene0174	COG2968	Uncharacterized conserved protein YggE, contains kinase-interacting SIMPL domain	S	Function unknown	POORLY CHARACTERIZED	54.4	248	0.976	3.27e-79	Chromosome	MULTISPECIES: SIMPL domain-containing protein
gene0176	COG5513	Chagasin-like inhibitor of cysteine peptidase, I42 family	O	Posttranslational modification, protein turnover, chaperones	CELLULAR PROCESSES AND SIGNALING	32.1	112	0.8106060606060606	2.19e-10	Chromosome	stalk domain-containing protein
gene0177	COG0740	ATP-dependent protease ClpP, protease subunit	O	Posttranslational modification, protein turnover, chaperones	CELLULAR PROCESSES AND SIGNALING	88.4	198	0.9949494949494948	3.139999999999997e-122	Chromosome	MULTISPECIES: ATP-dependent Clp endopeptidase proteolytic subunit ClpP
gene1500	COG0740	ATP-dependent protease ClpP, protease subunit	O	Posttranslational modification, protein turnover, chaperones	CELLULAR PROCESSES AND SIGNALING	70.5	190	0.9792746113989638	2.5999999999999985e-98	Chromosome	ATP-dependent Clp endopeptidase proteolytic subunit ClpP
gene3600	COG0740	ATP-dependent protease ClpP, protease subunit	O	Posttranslational modification, protein turnover, chaperones	CELLULAR PROCESSES AND SIGNALING	78.8	236	0.9108527131782944	2.129999999999999e-125	Chromosome	MULTISPECIES: ATP-dependent Clp protease proteolytic subunit
gene4658	COG0740	ATP-dependent protease ClpP, protease subunit	O	Posttranslational modification, protein turnover, chaperones	CELLULAR PROCESSES AND SIGNALING	91.3	195	0.9897959183673468	1.19e-125	Chromosome	MULTISPECIES: ATP-dependent Clp endopeptidase proteolytic subunit ClpP
gene0179	COG2390	DNA-binding transcriptional regulator LsrR, DeoR family	K	Transcription	INFORMATION STORAGE AND PROCESSING	74.7	340	0.9439775910364144	1.8499999999999985e-176	Chromosome	central glycolytic genes regulator
gene2770	COG2390	DNA-binding transcriptional regulator LsrR, DeoR family	K	Transcription	INFORMATION STORAGE AND PROCESSING	75.6	311	0.9872611464968152	1.5999999999999988e-167	Chromosome	MULTISPECIES: sugar-binding transcriptional regulator
gene0180	COG0057	Glyceraldehyde-3-phosphate dehydrogenase/erythrose-4-phosphate dehydrogenase	G	Carbohydrate transport and metabolism	METABOLISM	91.6	334	0.9940298507462688	1.7199999999999975e-224	Chromosome	MULTISPECIES: type I glyceraldehyde-3-phosphate dehydrogenase
gene0181	COG0126	3-phosphoglycerate kinase	G	Carbohydrate transport and metabolism	METABOLISM	88.5	393	0.9974554707379136	1.1099999999999984e-249	Chromosome	MULTISPECIES: phosphoglycerate kinase
gene0182	COG0149	Triosephosphate isomerase	G	Carbohydrate transport and metabolism	METABOLISM	83.6	250	0.996	1.259999999999999e-149	Chromosome	MULTISPECIES: triose-phosphate isomerase
gene0183	COG0696	Phosphoglycerate mutase (BPG-independent), AlkP superfamily	G	Carbohydrate transport and metabolism	METABOLISM	88.1	514	0.9980544747081712	0	Chromosome	2,3-bisphosphoglycerate-independent phosphoglycerate mutase
gene0184	COG0148	Enolase	G	Carbohydrate transport and metabolism	METABOLISM	91.1	428	0.9976635514018692	2.7999999999999958e-279	Chromosome	MULTISPECIES: phosphopyruvate hydratase
gene0185	COG1314	Protein translocase subunit SecG	U	Intracellular trafficking, secretion, and vesicular transport	CELLULAR PROCESSES AND SIGNALING	77.8	72	0.922077922077922	1.6899999999999999e-28	Chromosome	MULTISPECIES: preprotein translocase subunit SecG
gene0186	COG0557	Exoribonuclease R	K	Transcription	INFORMATION STORAGE AND PROCESSING	84.8	726	0.7732620320855615	0	Chromosome	ribonuclease R
gene0187	COG0691	tmRNA-binding protein	O	Posttranslational modification, protein turnover, chaperones	CELLULAR PROCESSES AND SIGNALING	86.9	160	0.99375	2.7599999999999997e-95	Chromosome	MULTISPECIES: SsrA-binding protein SmpB
gene0189	COG4185	Predicted ABC-type ATPase or kinase	R	General function prediction only	POORLY CHARACTERIZED	41.9	191	0.9842105263157894	2.5799999999999996e-42	Chromosome	zeta toxin family protein
gene0190	COG5184	Alpha-tubulin suppressor ATS1 and related RCC1 domain-containing proteins	D;Z	Cell cycle control, cell division, chromosome partitioning;Cytoskeleton	CELLULAR PROCESSES AND SIGNALING;CELLULAR PROCESSES AND SIGNALING	35.3	360	0.8514588859416445	6.040000000000001e-16	Chromosome	hypothetical protein
gene0528	COG5184	Alpha-tubulin suppressor ATS1 and related RCC1 domain-containing proteins	D;Z	Cell cycle control, cell division, chromosome partitioning;Cytoskeleton	CELLULAR PROCESSES AND SIGNALING;CELLULAR PROCESSES AND SIGNALING	29	193	0.8193832599118943	1.88e-10	Chromosome	S-layer homology domain-containing protein
gene0942	COG5184	Alpha-tubulin suppressor ATS1 and related RCC1 domain-containing proteins	D;Z	Cell cycle control, cell division, chromosome partitioning;Cytoskeleton	CELLULAR PROCESSES AND SIGNALING;CELLULAR PROCESSES AND SIGNALING	29.8	161	0.19371069182389936	1.52e-14	Chromosome	S-layer homology domain-containing protein
gene1007	COG5184	Alpha-tubulin suppressor ATS1 and related RCC1 domain-containing proteins	D;Z	Cell cycle control, cell division, chromosome partitioning;Cytoskeleton	CELLULAR PROCESSES AND SIGNALING;CELLULAR PROCESSES AND SIGNALING	28.5	362	0.5640074211502782	2.6300000000000002e-21	Chromosome	stalk domain-containing protein
gene1094	COG5184	Alpha-tubulin suppressor ATS1 and related RCC1 domain-containing proteins	D;Z	Cell cycle control, cell division, chromosome partitioning;Cytoskeleton	CELLULAR PROCESSES AND SIGNALING;CELLULAR PROCESSES AND SIGNALING	24	696	0.5204003079291762	2.0600000000000002e-23	Chromosome	hypothetical protein
gene2868	COG5184	Alpha-tubulin suppressor ATS1 and related RCC1 domain-containing proteins	D;Z	Cell cycle control, cell division, chromosome partitioning;Cytoskeleton	CELLULAR PROCESSES AND SIGNALING;CELLULAR PROCESSES AND SIGNALING	67.2	58	0.1925675675675676	3.03e-14	Chromosome	MULTISPECIES: chromosome condensation regulator
gene0194	COG2207	AraC-type DNA-binding domain and AraC-containing proteins	K	Transcription	INFORMATION STORAGE AND PROCESSING	44.2	129	0.4324324324324325	1.2400000000000002e-25	Chromosome	AraC family transcriptional regulator
gene0204	COG2207	AraC-type DNA-binding domain and AraC-containing proteins	K	Transcription	INFORMATION STORAGE AND PROCESSING	30.2	660	0.9969230769230768	1.2299999999999995e-74	Chromosome	helix-turn-helix domain-containing protein
gene2175	COG2207	AraC-type DNA-binding domain and AraC-containing proteins	K	Transcription	INFORMATION STORAGE AND PROCESSING	30.6	660	0.9878234398782344	6.13e-90	Chromosome	AraC family transcriptional regulator
gene0208	COG2207	AraC-type DNA-binding domain and AraC-containing proteins	K	Transcription	INFORMATION STORAGE AND PROCESSING	48.8	289	0.9290322580645162	1.6399999999999995e-98	Chromosome	MULTISPECIES: AraC family transcriptional regulator
gene0241	COG2207	AraC-type DNA-binding domain and AraC-containing proteins	K	Transcription	INFORMATION STORAGE AND PROCESSING	28.6	493	0.6302294197031039	1.34e-32	Chromosome	helix-turn-helix domain-containing protein
gene0260	COG2207	AraC-type DNA-binding domain and AraC-containing proteins	K	Transcription	INFORMATION STORAGE AND PROCESSING	37.1	251	0.8992805755395683	2.62e-65	Chromosome	AraC family transcriptional regulator
gene0323	COG2207	AraC-type DNA-binding domain and AraC-containing proteins	K	Transcription	INFORMATION STORAGE AND PROCESSING	50.4	254	0.9301470588235294	1.1999999999999999e-89	Chromosome	helix-turn-helix transcriptional regulator
gene0437	COG2207	AraC-type DNA-binding domain and AraC-containing proteins	K	Transcription	INFORMATION STORAGE AND PROCESSING	52	271	0.9540636042402828	1.9099999999999996e-93	Chromosome	MULTISPECIES: AraC family transcriptional regulator
gene0529	COG2207	AraC-type DNA-binding domain and AraC-containing proteins	K	Transcription	INFORMATION STORAGE AND PROCESSING	42.4	283	0.9929078014184396	6.669999999999997e-79	Chromosome	MULTISPECIES: AraC family transcriptional regulator
gene0747	COG2207	AraC-type DNA-binding domain and AraC-containing proteins	K	Transcription	INFORMATION STORAGE AND PROCESSING	34.1	402	0.9591836734693876	2.4799999999999993e-58	Chromosome	AraC family transcriptional regulator
gene0853	COG2207	AraC-type DNA-binding domain and AraC-containing proteins	K	Transcription	INFORMATION STORAGE AND PROCESSING	38.2	249	0.8705035971223022	1.5199999999999992e-49	Chromosome	AraC family transcriptional regulator
gene0861	COG2207	AraC-type DNA-binding domain and AraC-containing proteins	K	Transcription	INFORMATION STORAGE AND PROCESSING	73.2	325	0.9969135802469136	8.849999999999991e-175	Chromosome	AraC family transcriptional regulator
gene0951	COG2207	AraC-type DNA-binding domain and AraC-containing proteins	K	Transcription	INFORMATION STORAGE AND PROCESSING	91.5	282	0.8192419825072886	7.569999999999993e-186	Chromosome	PocR ligand-binding domain-containing protein
gene0970	COG2207	AraC-type DNA-binding domain and AraC-containing proteins	K	Transcription	INFORMATION STORAGE AND PROCESSING	31.9	160	0.6282051282051282	6.56e-19	Chromosome	AraC family transcriptional regulator
gene1112	COG2207	AraC-type DNA-binding domain and AraC-containing proteins	K	Transcription	INFORMATION STORAGE AND PROCESSING	51.1	350	0.9509536784741144	3.759999999999995e-108	Chromosome	AraC family transcriptional regulator
gene1157	COG2207	AraC-type DNA-binding domain and AraC-containing proteins	K	Transcription	INFORMATION STORAGE AND PROCESSING	35.8	534	0.8822553897180763	3.229999999999997e-114	Chromosome	AraC family transcriptional regulator
gene1194	COG2207	AraC-type DNA-binding domain and AraC-containing proteins	K	Transcription	INFORMATION STORAGE AND PROCESSING	26.7	251	0.8355704697986577	3.18e-27	Chromosome	AraC family transcriptional regulator
gene1382	COG2207	AraC-type DNA-binding domain and AraC-containing proteins	K	Transcription	INFORMATION STORAGE AND PROCESSING	33.2	280	0.9964028776978416	5.289999999999997e-52	Chromosome	AraC family transcriptional regulator
gene3175	COG2207	AraC-type DNA-binding domain and AraC-containing proteins	K	Transcription	INFORMATION STORAGE AND PROCESSING	30.6	232	0.8450184501845018	1.3699999999999998e-35	Chromosome	MULTISPECIES: AraC family transcriptional regulator
gene5094	COG2207	AraC-type DNA-binding domain and AraC-containing proteins	K	Transcription	INFORMATION STORAGE AND PROCESSING	26.4	265	0.967032967032967	1.16e-27	Chromosome	AraC-type DNA-binding protein
gene1398	COG2207	AraC-type DNA-binding domain and AraC-containing proteins	K	Transcription	INFORMATION STORAGE AND PROCESSING	27.5	280	0.5978494623655914	5.38e-22	Chromosome	helix-turn-helix domain-containing protein
gene1667	COG2207	AraC-type DNA-binding domain and AraC-containing proteins	K	Transcription	INFORMATION STORAGE AND PROCESSING	30.5	668	0.9921630094043888	1.7199999999999986e-77	Chromosome	helix-turn-helix domain-containing protein
gene1686	COG2207	AraC-type DNA-binding domain and AraC-containing proteins	K	Transcription	INFORMATION STORAGE AND PROCESSING	24	512	0.9070631970260224	6.59e-21	Chromosome	helix-turn-helix domain-containing protein
gene3928	COG2207	AraC-type DNA-binding domain and AraC-containing proteins	K	Transcription	INFORMATION STORAGE AND PROCESSING	26.3	499	0.8930581613508443	1.1499999999999998e-40	Chromosome	helix-turn-helix domain-containing protein
gene2071	COG2207	AraC-type DNA-binding domain and AraC-containing proteins	K	Transcription	INFORMATION STORAGE AND PROCESSING	41.1	280	0.9484536082474226	1.889999999999999e-79	Chromosome	AraC family transcriptional regulator
gene2113	COG2207	AraC-type DNA-binding domain and AraC-containing proteins	K	Transcription	INFORMATION STORAGE AND PROCESSING	79.3	266	0.9742647058823528	6.889999999999992e-158	Chromosome	MULTISPECIES: AraC family transcriptional regulator
gene2364	COG2207	AraC-type DNA-binding domain and AraC-containing proteins	K	Transcription	INFORMATION STORAGE AND PROCESSING	37.3	544	0.9778188539741222	3.6799999999999974e-120	Chromosome	ABC transporter substrate-binding protein
gene2379	COG2207	AraC-type DNA-binding domain and AraC-containing proteins	K	Transcription	INFORMATION STORAGE AND PROCESSING	25.3	514	0.9041591320072332	2.8699999999999998e-43	Chromosome	AraC family transcriptional regulator
gene2466	COG2207	AraC-type DNA-binding domain and AraC-containing proteins	K	Transcription	INFORMATION STORAGE AND PROCESSING	30.8	273	0.9146757679180888	6.459999999999997e-32	Chromosome	MULTISPECIES: AraC family transcriptional regulator
gene2487	COG2207	AraC-type DNA-binding domain and AraC-containing proteins	K	Transcription	INFORMATION STORAGE AND PROCESSING	73.5	49	0.8888888888888888	1.76e-21	Chromosome	AraC family transcriptional regulator
gene2794	COG2207	AraC-type DNA-binding domain and AraC-containing proteins	K	Transcription	INFORMATION STORAGE AND PROCESSING	59	305	0.9735973597359736	5.249999999999996e-119	Chromosome	MULTISPECIES: AraC family transcriptional regulator
gene2911	COG2207	AraC-type DNA-binding domain and AraC-containing proteins	K	Transcription	INFORMATION STORAGE AND PROCESSING	39.4	282	0.9078947368421052	2.47e-59	Chromosome	AraC family transcriptional regulator
gene2871	COG2207	AraC-type DNA-binding domain and AraC-containing proteins	K	Transcription	INFORMATION STORAGE AND PROCESSING	23.6	254	0.8316498316498316	4.81e-11	Chromosome	AraC family transcriptional regulator
gene2913	COG2207	AraC-type DNA-binding domain and AraC-containing proteins	K	Transcription	INFORMATION STORAGE AND PROCESSING	61	251	0.9880952380952379	4.549999999999998e-107	Chromosome	AraC family transcriptional regulator
gene2918	COG2207	AraC-type DNA-binding domain and AraC-containing proteins	K	Transcription	INFORMATION STORAGE AND PROCESSING	40.8	407	0.9782608695652174	5.989999999999996e-95	Chromosome	AraC family transcriptional regulator
gene2925	COG2207	AraC-type DNA-binding domain and AraC-containing proteins	K	Transcription	INFORMATION STORAGE AND PROCESSING	56.2	297	0.9931972789115646	3.209999999999998e-117	Chromosome	AraC family transcriptional regulator
gene2929	COG2207	AraC-type DNA-binding domain and AraC-containing proteins	K	Transcription	INFORMATION STORAGE AND PROCESSING	37.1	240	0.9251968503937008	3.8899999999999994e-46	Chromosome	AraC-type DNA-binding protein
gene3041	COG2207	AraC-type DNA-binding domain and AraC-containing proteins	K	Transcription	INFORMATION STORAGE AND PROCESSING	42.6	765	0.987029831387808	3.8799999999999943e-209	Chromosome	MULTISPECIES: helix-turn-helix domain-containing protein
gene3059	COG2207	AraC-type DNA-binding domain and AraC-containing proteins	K	Transcription	INFORMATION STORAGE AND PROCESSING	39.3	275	0.9545454545454546	1.3299999999999993e-68	Chromosome	MULTISPECIES: AraC family transcriptional regulator
gene3070	COG2207	AraC-type DNA-binding domain and AraC-containing proteins	K	Transcription	INFORMATION STORAGE AND PROCESSING	40.1	272	0.9368421052631579	1.459999999999999e-67	Chromosome	MULTISPECIES: AraC family transcriptional regulator
gene3071	COG2207	AraC-type DNA-binding domain and AraC-containing proteins	K	Transcription	INFORMATION STORAGE AND PROCESSING	36.7	278	0.9453924914675768	1.34e-57	Chromosome	AraC family transcriptional regulator
gene3119	COG2207	AraC-type DNA-binding domain and AraC-containing proteins	K	Transcription	INFORMATION STORAGE AND PROCESSING	56.8	301	0.986842105263158	1.789999999999999e-110	Chromosome	MULTISPECIES: AraC family transcriptional regulator
gene3155	COG2207	AraC-type DNA-binding domain and AraC-containing proteins	K	Transcription	INFORMATION STORAGE AND PROCESSING	29.7	266	0.8900343642611683	7.68e-33	Chromosome	MULTISPECIES: AraC family transcriptional regulator
gene3197	COG2207	AraC-type DNA-binding domain and AraC-containing proteins	K	Transcription	INFORMATION STORAGE AND PROCESSING	44.9	305	0.9674267100977201	4.529999999999995e-83	Chromosome	AraC family transcriptional regulator
gene3207	COG2207	AraC-type DNA-binding domain and AraC-containing proteins	K	Transcription	INFORMATION STORAGE AND PROCESSING	40.7	270	0.9710144927536232	2.53e-83	Chromosome	AraC family transcriptional regulator
gene3289	COG2207	AraC-type DNA-binding domain and AraC-containing proteins	K	Transcription	INFORMATION STORAGE AND PROCESSING	47.6	252	0.9028776978417268	2.5199999999999997e-80	Chromosome	AraC family transcriptional regulator
gene3323	COG2207	AraC-type DNA-binding domain and AraC-containing proteins	K	Transcription	INFORMATION STORAGE AND PROCESSING	21.4	672	0.8393574297188755	3.6e-23	Chromosome	helix-turn-helix domain-containing protein
gene3365	COG2207	AraC-type DNA-binding domain and AraC-containing proteins	K	Transcription	INFORMATION STORAGE AND PROCESSING	52.7	292	0.9965397923875432	6.7799999999999945e-105	Chromosome	effector binding domain-containing protein
gene3384	COG2207	AraC-type DNA-binding domain and AraC-containing proteins	K	Transcription	INFORMATION STORAGE AND PROCESSING	41.1	531	0.9531531531531532	6.85e-133	Chromosome	transcriptional regulator of bacillibactin transport
gene3433	COG2207	AraC-type DNA-binding domain and AraC-containing proteins	K	Transcription	INFORMATION STORAGE AND PROCESSING	45.5	255	0.8904593639575972	2.5899999999999985e-74	Chromosome	AraC family transcriptional regulator
gene3464	COG2207	AraC-type DNA-binding domain and AraC-containing proteins	K	Transcription	INFORMATION STORAGE AND PROCESSING	28.6	255	0.856655290102389	4.01e-31	Chromosome	MULTISPECIES: AraC family transcriptional regulator
gene3712	COG2207	AraC-type DNA-binding domain and AraC-containing proteins	K	Transcription	INFORMATION STORAGE AND PROCESSING	56.6	272	0.9571428571428572	2.0399999999999987e-110	Chromosome	AraC family transcriptional regulator
gene3731	COG2207	AraC-type DNA-binding domain and AraC-containing proteins	K	Transcription	INFORMATION STORAGE AND PROCESSING	43.6	287	0.9623287671232876	4.8599999999999964e-70	Chromosome	MULTISPECIES: AraC family transcriptional regulator
gene3761	COG2207	AraC-type DNA-binding domain and AraC-containing proteins	K	Transcription	INFORMATION STORAGE AND PROCESSING	52.3	306	0.9838709677419356	1.7399999999999988e-112	Chromosome	AraC family transcriptional regulator
gene4230	COG2207	AraC-type DNA-binding domain and AraC-containing proteins	K	Transcription	INFORMATION STORAGE AND PROCESSING	38.4	758	0.9840848806366048	5.0799999999999954e-166	Chromosome	cache domain-containing protein
gene4267	COG2207	AraC-type DNA-binding domain and AraC-containing proteins	K	Transcription	INFORMATION STORAGE AND PROCESSING	57	286	0.99644128113879	3.72e-116	Chromosome	MULTISPECIES: AraC family transcriptional regulator
gene4385	COG2207	AraC-type DNA-binding domain and AraC-containing proteins	K	Transcription	INFORMATION STORAGE AND PROCESSING	82	572	0.9965095986038396	0	Chromosome	helix-turn-helix domain-containing protein
gene4391	COG2207	AraC-type DNA-binding domain and AraC-containing proteins	K	Transcription	INFORMATION STORAGE AND PROCESSING	81.1	37	0.3804347826086957	6.06e-09	Chromosome	hypothetical protein
gene4465	COG2207	AraC-type DNA-binding domain and AraC-containing proteins	K	Transcription	INFORMATION STORAGE AND PROCESSING	43.1	276	0.9415807560137456	1.25e-66	Chromosome	AraC family transcriptional regulator
gene4541	COG2207	AraC-type DNA-binding domain and AraC-containing proteins	K	Transcription	INFORMATION STORAGE AND PROCESSING	64.6	280	0.8664596273291926	6.049999999999995e-124	Chromosome	AraC family transcriptional regulator
gene4765	COG2207	AraC-type DNA-binding domain and AraC-containing proteins	K	Transcription	INFORMATION STORAGE AND PROCESSING	77.4	261	0.9961685823754788	2.4899999999999983e-150	Chromosome	MULTISPECIES: AraC family transcriptional regulator
gene4869	COG2207	AraC-type DNA-binding domain and AraC-containing proteins	K	Transcription	INFORMATION STORAGE AND PROCESSING	35.5	273	0.9283276450511946	4.52e-53	Chromosome	AraC family transcriptional regulator
gene4915	COG2207	AraC-type DNA-binding domain and AraC-containing proteins	K	Transcription	INFORMATION STORAGE AND PROCESSING	31.2	798	0.9863523573200992	4.319999999999996e-116	Chromosome	helix-turn-helix domain-containing protein
gene5099	COG2207	AraC-type DNA-binding domain and AraC-containing proteins	K	Transcription	INFORMATION STORAGE AND PROCESSING	45.1	264	0.9293286219081272	2.26e-83	Chromosome	helix-turn-helix transcriptional regulator
gene5426	COG2207	AraC-type DNA-binding domain and AraC-containing proteins	K	Transcription	INFORMATION STORAGE AND PROCESSING	49.8	285	0.8792569659442725	1.3899999999999992e-94	Chromosome	AraC family transcriptional regulator
gene5504	COG2207	AraC-type DNA-binding domain and AraC-containing proteins	K	Transcription	INFORMATION STORAGE AND PROCESSING	48.3	327	0.9476744186046512	1.2499999999999989e-101	Chromosome	AraC family transcriptional regulator
gene5592	COG2207	AraC-type DNA-binding domain and AraC-containing proteins	K	Transcription	INFORMATION STORAGE AND PROCESSING	57.3	295	0.9423076923076924	6.739999999999995e-118	Chromosome	transcriptional regulator, AraC family
gene5799	COG2207	AraC-type DNA-binding domain and AraC-containing proteins	K	Transcription	INFORMATION STORAGE AND PROCESSING	21.1	786	0.9781771501925546	1.14e-25	Chromosome	AraC family transcriptional regulator
gene5857	COG2207	AraC-type DNA-binding domain and AraC-containing proteins	K	Transcription	INFORMATION STORAGE AND PROCESSING	72	289	0.9896907216494846	8.019999999999993e-150	Chromosome	MULTISPECIES: AraC family transcriptional regulator
gene0688	COG3708	Predicted transcriptional regulator YdeE, contains AraC-type DNA-binding domain	K	Transcription	INFORMATION STORAGE AND PROCESSING	37.3	284	0.9649122807017544	7.669999999999994e-60	Chromosome	zinc ribbon domain-containing protein
gene3435	COG3708	Predicted transcriptional regulator YdeE, contains AraC-type DNA-binding domain	K	Transcription	INFORMATION STORAGE AND PROCESSING	42.8	159	0.9874213836477987	9.35e-42	Chromosome	MULTISPECIES: effector binding domain-containing protein
gene0195	COG3049	Penicillin V acylase or related amidase, Ntn superfamily	M;R	Cell wall/membrane/envelope biogenesis;General function prediction only	CELLULAR PROCESSES AND SIGNALING;POORLY CHARACTERIZED	34	335	0.9594202898550724	1.1499999999999999e-55	Chromosome	linear amide C-N hydrolase
gene0197	COG2972	Sensor histidine kinase YesM	T	Signal transduction mechanisms	CELLULAR PROCESSES AND SIGNALING	24.1	790	0.9728729963008632	3.519999999999999e-73	Chromosome	sensor histidine kinase
gene0286	COG2972	Sensor histidine kinase YesM	T	Signal transduction mechanisms	CELLULAR PROCESSES AND SIGNALING	33.2	545	0.8632750397456279	3.339999999999997e-98	Chromosome	sensor histidine kinase
gene0424	COG2972	Sensor histidine kinase YesM	T	Signal transduction mechanisms	CELLULAR PROCESSES AND SIGNALING	31.2	615	0.9575471698113208	4.7499999999999975e-85	Chromosome	sensor histidine kinase
gene0579	COG2972	Sensor histidine kinase YesM	T	Signal transduction mechanisms	CELLULAR PROCESSES AND SIGNALING	51.8	610	0.988562091503268	6.829999999999991e-196	Chromosome	MULTISPECIES: sensor histidine kinase
gene0705	COG2972	Sensor histidine kinase YesM	T	Signal transduction mechanisms	CELLULAR PROCESSES AND SIGNALING	58.1	590	0.9899159663865548	6.73999999999999e-234	Chromosome	sensor histidine kinase
gene0865	COG2972	Sensor histidine kinase YesM	T	Signal transduction mechanisms	CELLULAR PROCESSES AND SIGNALING	41.9	582	0.9683333333333334	1.2699999999999988e-152	Chromosome	sensor histidine kinase
gene1142	COG2972	Sensor histidine kinase YesM	T	Signal transduction mechanisms	CELLULAR PROCESSES AND SIGNALING	49	582	0.9522240527182868	4.9399999999999945e-185	Chromosome	two-component system, sensor histidine kinase YesM
gene1537	COG2972	Sensor histidine kinase YesM	T	Signal transduction mechanisms	CELLULAR PROCESSES AND SIGNALING	68	634	0.9415384615384615	6.009999999999989e-299	Chromosome	MULTISPECIES: sensor histidine kinase
gene1562	COG2972	Sensor histidine kinase YesM	T	Signal transduction mechanisms	CELLULAR PROCESSES AND SIGNALING	57	577	0.9741824440619621	1.209999999999998e-222	Chromosome	MULTISPECIES: sensor histidine kinase
gene1757	COG2972	Sensor histidine kinase YesM	T	Signal transduction mechanisms	CELLULAR PROCESSES AND SIGNALING	30.3	624	0.985691573926868	1.3499999999999991e-90	Chromosome	sensor histidine kinase
gene2879	COG2972	Sensor histidine kinase YesM	T	Signal transduction mechanisms	CELLULAR PROCESSES AND SIGNALING	34	535	0.9010416666666666	1.4199999999999994e-81	Chromosome	histidine kinase
gene2940	COG2972	Sensor histidine kinase YesM	T	Signal transduction mechanisms	CELLULAR PROCESSES AND SIGNALING	30.2	572	0.9383561643835616	6.179999999999996e-72	Chromosome	sensor histidine kinase
gene3028	COG2972	Sensor histidine kinase YesM	T	Signal transduction mechanisms	CELLULAR PROCESSES AND SIGNALING	41.2	570	0.9824253075571178	9.07999999999999e-142	Chromosome	MULTISPECIES: histidine kinase
gene3055	COG2972	Sensor histidine kinase YesM	T	Signal transduction mechanisms	CELLULAR PROCESSES AND SIGNALING	53.3	557	0.9504273504273504	7.51999999999999e-205	Chromosome	histidine kinase
gene3066	COG2972	Sensor histidine kinase YesM	T	Signal transduction mechanisms	CELLULAR PROCESSES AND SIGNALING	44.9	579	0.9827288428324698	1.1199999999999988e-159	Chromosome	MULTISPECIES: histidine kinase
gene3456	COG2972	Sensor histidine kinase YesM	T	Signal transduction mechanisms	CELLULAR PROCESSES AND SIGNALING	59.9	603	0.9834162520729685	4.859999999999993e-246	Chromosome	sensor histidine kinase
gene3795	COG2972	Sensor histidine kinase YesM	T	Signal transduction mechanisms	CELLULAR PROCESSES AND SIGNALING	33	437	0.7173553719008264	3.6600000000000005e-58	Chromosome	sensor histidine kinase
gene3720	COG2972	Sensor histidine kinase YesM	T	Signal transduction mechanisms	CELLULAR PROCESSES AND SIGNALING	53.9	596	0.99490662139219	4.169999999999995e-219	Chromosome	MULTISPECIES: sensor histidine kinase
gene3776	COG2972	Sensor histidine kinase YesM	T	Signal transduction mechanisms	CELLULAR PROCESSES AND SIGNALING	58.1	571	0.9743150684931506	6.369999999999992e-235	Chromosome	histidine kinase
gene3782	COG2972	Sensor histidine kinase YesM	T	Signal transduction mechanisms	CELLULAR PROCESSES AND SIGNALING	37.5	594	0.9765494137353434	2.0699999999999992e-122	Chromosome	MULTISPECIES: sensor histidine kinase
gene3814	COG2972	Sensor histidine kinase YesM	T	Signal transduction mechanisms	CELLULAR PROCESSES AND SIGNALING	27.8	582	0.9527824620573356	1.4100000000000002e-54	Chromosome	MULTISPECIES: histidine kinase
gene4003	COG2972	Sensor histidine kinase YesM	T	Signal transduction mechanisms	CELLULAR PROCESSES AND SIGNALING	28.4	588	0.9845094664371772	3.3799999999999984e-62	Chromosome	sensor histidine kinase
gene4373	COG2972	Sensor histidine kinase YesM	T	Signal transduction mechanisms	CELLULAR PROCESSES AND SIGNALING	39.5	572	0.9469320066334992	3.169999999999997e-141	Chromosome	histidine kinase
gene5036	COG2972	Sensor histidine kinase YesM	T	Signal transduction mechanisms	CELLULAR PROCESSES AND SIGNALING	59	580	0.9249201277955272	1.4899999999999978e-229	Chromosome	two-component system, sensor histidine kinase YesM
gene5424	COG2972	Sensor histidine kinase YesM	T	Signal transduction mechanisms	CELLULAR PROCESSES AND SIGNALING	48.7	593	0.9882943143812708	8.05999999999999e-195	Chromosome	sensor histidine kinase
gene5598	COG2972	Sensor histidine kinase YesM	T	Signal transduction mechanisms	CELLULAR PROCESSES AND SIGNALING	47	581	0.9829931972789115	1.8399999999999982e-174	Chromosome	sensor histidine kinase
gene5792	COG2972	Sensor histidine kinase YesM	T	Signal transduction mechanisms	CELLULAR PROCESSES AND SIGNALING	50.3	1047	0.9800759013282732	0	Chromosome	ATP-binding protein
gene5807	COG2972	Sensor histidine kinase YesM	T	Signal transduction mechanisms	CELLULAR PROCESSES AND SIGNALING	48.1	1052	0.9800380228136882	0	Chromosome	ATP-binding protein
gene0200	COG1175	ABC-type sugar transport system, permease component	G	Carbohydrate transport and metabolism	METABOLISM	67.1	286	0.986159169550173	4.5599999999999967e-135	Chromosome	MULTISPECIES: sugar ABC transporter permease
gene0284	COG1175	ABC-type sugar transport system, permease component	G	Carbohydrate transport and metabolism	METABOLISM	61.5	288	0.9082278481012658	8.029999999999991e-131	Chromosome	carbohydrate ABC transporter membrane protein 1, CUT1 family
gene0374	COG1175	ABC-type sugar transport system, permease component	G	Carbohydrate transport and metabolism	METABOLISM	54.9	306	0.9967320261437908	2.739999999999999e-110	Chromosome	MULTISPECIES: sugar ABC transporter permease
gene0428	COG1175	ABC-type sugar transport system, permease component	G	Carbohydrate transport and metabolism	METABOLISM	61	287	0.9407894736842104	1.1999999999999988e-117	Chromosome	MULTISPECIES: sugar ABC transporter permease
gene0580	COG1175	ABC-type sugar transport system, permease component	G	Carbohydrate transport and metabolism	METABOLISM	79.9	293	0.9965870307167236	3.139999999999997e-169	Chromosome	MULTISPECIES: sugar ABC transporter permease
gene0708	COG1175	ABC-type sugar transport system, permease component	G	Carbohydrate transport and metabolism	METABOLISM	80.3	300	0.9966666666666668	1.1999999999999984e-177	Chromosome	MULTISPECIES: sugar ABC transporter permease
gene0985	COG1175	ABC-type sugar transport system, permease component	G	Carbohydrate transport and metabolism	METABOLISM	59.2	436	0.9645232815964524	1.3899999999999981e-180	Chromosome	MULTISPECIES: sugar ABC transporter permease
gene1248	COG1175	ABC-type sugar transport system, permease component	G	Carbohydrate transport and metabolism	METABOLISM	82.7	294	0.9512987012987012	1.1299999999999985e-178	Chromosome	multiple sugar transport system permease protein
gene1390	COG1175	ABC-type sugar transport system, permease component	G	Carbohydrate transport and metabolism	METABOLISM	74.1	321	0.9968847352024922	7.80999999999999e-170	Chromosome	sn-glycerol 3-phosphate transport system permease protein
gene1755	COG1175	ABC-type sugar transport system, permease component	G	Carbohydrate transport and metabolism	METABOLISM	56.8	287	0.9727891156462584	9.999999999999994e-114	Chromosome	sugar ABC transporter permease
gene2074	COG1175	ABC-type sugar transport system, permease component	G	Carbohydrate transport and metabolism	METABOLISM	60.8	291	0.9965517241379308	6.069999999999996e-126	Chromosome	MULTISPECIES: sugar ABC transporter permease
gene2825	COG1175	ABC-type sugar transport system, permease component	G	Carbohydrate transport and metabolism	METABOLISM	61.6	297	0.9899328859060402	6.589999999999995e-122	Chromosome	sugar ABC transporter permease
gene3045	COG1175	ABC-type sugar transport system, permease component	G	Carbohydrate transport and metabolism	METABOLISM	69.4	284	0.9928825622775799	1.8599999999999994e-130	Chromosome	MULTISPECIES: sugar ABC transporter permease
gene3474	COG1175	ABC-type sugar transport system, permease component	G	Carbohydrate transport and metabolism	METABOLISM	59.1	296	0.9866220735785952	2.8399999999999967e-115	Chromosome	MULTISPECIES: sugar ABC transporter permease
gene3050	COG1175	ABC-type sugar transport system, permease component	G	Carbohydrate transport and metabolism	METABOLISM	78.9	318	0.9968553459119496	9.669999999999992e-181	Chromosome	MULTISPECIES: sugar ABC transporter permease
gene3479	COG1175	ABC-type sugar transport system, permease component	G	Carbohydrate transport and metabolism	METABOLISM	71.3	293	0.909657320872274	1.719999999999999e-156	Chromosome	sugar ABC transporter permease
gene3153	COG1175	ABC-type sugar transport system, permease component	G	Carbohydrate transport and metabolism	METABOLISM	47.9	288	0.9695945945945946	3.8199999999999967e-97	Chromosome	MULTISPECIES: sugar ABC transporter permease
gene3201	COG1175	ABC-type sugar transport system, permease component	G	Carbohydrate transport and metabolism	METABOLISM	74.2	287	0.9930555555555556	1.9899999999999986e-141	Chromosome	MULTISPECIES: sugar ABC transporter permease
gene3462	COG1175	ABC-type sugar transport system, permease component	G	Carbohydrate transport and metabolism	METABOLISM	59.5	291	0.9634551495016612	3.479999999999998e-119	Chromosome	MULTISPECIES: sugar ABC transporter permease
gene3718	COG1175	ABC-type sugar transport system, permease component	G	Carbohydrate transport and metabolism	METABOLISM	80	285	0.9498327759197324	6.839999999999995e-162	Chromosome	MULTISPECIES: sugar ABC transporter permease
gene3797	COG1175	ABC-type sugar transport system, permease component	G	Carbohydrate transport and metabolism	METABOLISM	44.9	285	0.9560810810810808	1.3799999999999989e-92	Chromosome	carbohydrate ABC transporter membrane protein 1, CUT1 family
gene3821	COG1175	ABC-type sugar transport system, permease component	G	Carbohydrate transport and metabolism	METABOLISM	54.3	282	0.9590443686006824	3.599999999999998e-107	Chromosome	MULTISPECIES: sugar ABC transporter permease
gene4005	COG1175	ABC-type sugar transport system, permease component	G	Carbohydrate transport and metabolism	METABOLISM	46.7	289	0.972972972972973	1.8199999999999994e-91	Chromosome	MULTISPECIES: sugar ABC transporter permease
gene5421	COG1175	ABC-type sugar transport system, permease component	G	Carbohydrate transport and metabolism	METABOLISM	82.7	294	0.9965986394557824	1.0599999999999992e-172	Chromosome	MULTISPECIES: sugar ABC transporter permease
gene5555	COG1175	ABC-type sugar transport system, permease component	G	Carbohydrate transport and metabolism	METABOLISM	84.3	286	0.9018987341772152	2.74e-180	Chromosome	MULTISPECIES: sugar ABC transporter permease
gene5562	COG1175	ABC-type sugar transport system, permease component	G	Carbohydrate transport and metabolism	METABOLISM	46.4	276	0.9259259259259259	1.77e-82	Chromosome	MULTISPECIES: sugar ABC transporter permease
gene5595	COG1175	ABC-type sugar transport system, permease component	G	Carbohydrate transport and metabolism	METABOLISM	77.1	293	0.9965870307167236	3.0299999999999974e-160	Chromosome	MULTISPECIES: sugar ABC transporter permease
gene5626	COG1175	ABC-type sugar transport system, permease component	G	Carbohydrate transport and metabolism	METABOLISM	78	291	0.9830508474576272	4.1699999999999974e-154	Chromosome	MULTISPECIES: sugar ABC transporter permease
gene5748	COG1175	ABC-type sugar transport system, permease component	G	Carbohydrate transport and metabolism	METABOLISM	61.9	281	0.9621993127147768	1.3e-124	Chromosome	MULTISPECIES: sugar ABC transporter permease
gene0202	COG0726	Peptidoglycan/xylan/chitin deacetylase, PgdA/NodB/CDA1 family	G;M	Carbohydrate transport and metabolism;Cell wall/membrane/envelope biogenesis	METABOLISM;CELLULAR PROCESSES AND SIGNALING	41.5	200	0.9658536585365852	2.1199999999999997e-49	Chromosome	polysaccharide deacetylase family protein
gene0730	COG0726	Peptidoglycan/xylan/chitin deacetylase, PgdA/NodB/CDA1 family	G;M	Carbohydrate transport and metabolism;Cell wall/membrane/envelope biogenesis	METABOLISM;CELLULAR PROCESSES AND SIGNALING	40.9	198	0.4539170506912442	1.32e-51	Chromosome	polysaccharide deacetylase family protein
gene0921	COG0726	Peptidoglycan/xylan/chitin deacetylase, PgdA/NodB/CDA1 family	G;M	Carbohydrate transport and metabolism;Cell wall/membrane/envelope biogenesis	METABOLISM;CELLULAR PROCESSES AND SIGNALING	37.1	97	0.29375	9.28e-12	Chromosome	copper amine oxidase N-terminal domain-containing protein
gene1715	COG0726	Peptidoglycan/xylan/chitin deacetylase, PgdA/NodB/CDA1 family	G;M	Carbohydrate transport and metabolism;Cell wall/membrane/envelope biogenesis	METABOLISM;CELLULAR PROCESSES AND SIGNALING	49.5	220	0.71	4.42e-69	Chromosome	MULTISPECIES: polysaccharide deacetylase family protein
gene2273	COG0726	Peptidoglycan/xylan/chitin deacetylase, PgdA/NodB/CDA1 family	G;M	Carbohydrate transport and metabolism;Cell wall/membrane/envelope biogenesis	METABOLISM;CELLULAR PROCESSES AND SIGNALING	48.8	303	0.9768976897689772	1.1699999999999996e-91	Chromosome	polysaccharide deacetylase family protein
gene2676	COG0726	Peptidoglycan/xylan/chitin deacetylase, PgdA/NodB/CDA1 family	G;M	Carbohydrate transport and metabolism;Cell wall/membrane/envelope biogenesis	METABOLISM;CELLULAR PROCESSES AND SIGNALING	56.7	210	0.7683823529411765	1.799999999999999e-88	Chromosome	MULTISPECIES: polysaccharide deacetylase family protein
gene2834	COG0726	Peptidoglycan/xylan/chitin deacetylase, PgdA/NodB/CDA1 family	G;M	Carbohydrate transport and metabolism;Cell wall/membrane/envelope biogenesis	METABOLISM;CELLULAR PROCESSES AND SIGNALING	48.5	227	0.7407407407407407	2.1199999999999997e-69	Chromosome	polysaccharide deacetylase family protein
gene3011	COG0726	Peptidoglycan/xylan/chitin deacetylase, PgdA/NodB/CDA1 family	G;M	Carbohydrate transport and metabolism;Cell wall/membrane/envelope biogenesis	METABOLISM;CELLULAR PROCESSES AND SIGNALING	76.8	323	0.9039548022598872	7.649999999999992e-178	Chromosome	MULTISPECIES: polysaccharide deacetylase family protein
gene3034	COG0726	Peptidoglycan/xylan/chitin deacetylase, PgdA/NodB/CDA1 family	G;M	Carbohydrate transport and metabolism;Cell wall/membrane/envelope biogenesis	METABOLISM;CELLULAR PROCESSES AND SIGNALING	64.1	181	0.8476190476190476	1.4799999999999989e-68	Chromosome	glycoside hydrolase family 11 protein
gene3332	COG0726	Peptidoglycan/xylan/chitin deacetylase, PgdA/NodB/CDA1 family	G;M	Carbohydrate transport and metabolism;Cell wall/membrane/envelope biogenesis	METABOLISM;CELLULAR PROCESSES AND SIGNALING	55.3	217	0.8744939271255061	2.1899999999999989e-82	Chromosome	MULTISPECIES: polysaccharide deacetylase family protein
gene3609	COG0726	Peptidoglycan/xylan/chitin deacetylase, PgdA/NodB/CDA1 family	G;M	Carbohydrate transport and metabolism;Cell wall/membrane/envelope biogenesis	METABOLISM;CELLULAR PROCESSES AND SIGNALING	63.8	329	0.9758308157099698	1.0399999999999988e-140	Chromosome	polysaccharide deacetylase family protein
gene3685	COG0726	Peptidoglycan/xylan/chitin deacetylase, PgdA/NodB/CDA1 family	G;M	Carbohydrate transport and metabolism;Cell wall/membrane/envelope biogenesis	METABOLISM;CELLULAR PROCESSES AND SIGNALING	41.4	232	0.7174603174603175	2.03e-51	Chromosome	MULTISPECIES: polysaccharide deacetylase family protein
gene3786	COG0726	Peptidoglycan/xylan/chitin deacetylase, PgdA/NodB/CDA1 family	G;M	Carbohydrate transport and metabolism;Cell wall/membrane/envelope biogenesis	METABOLISM;CELLULAR PROCESSES AND SIGNALING	59.5	210	0.7946768060836502	2.5e-89	Chromosome	MULTISPECIES: polysaccharide deacetylase family protein
gene4050	COG0726	Peptidoglycan/xylan/chitin deacetylase, PgdA/NodB/CDA1 family	G;M	Carbohydrate transport and metabolism;Cell wall/membrane/envelope biogenesis	METABOLISM;CELLULAR PROCESSES AND SIGNALING	66.3	252	0.9652509652509652	3.319999999999998e-123	Chromosome	MULTISPECIES: delta-lactam-biosynthetic de-N-acetylase
gene4551	COG0726	Peptidoglycan/xylan/chitin deacetylase, PgdA/NodB/CDA1 family	G;M	Carbohydrate transport and metabolism;Cell wall/membrane/envelope biogenesis	METABOLISM;CELLULAR PROCESSES AND SIGNALING	54.3	477	0.9577167019027484	2.379999999999997e-180	Chromosome	polysaccharide deacetylase family protein
gene5145	COG0726	Peptidoglycan/xylan/chitin deacetylase, PgdA/NodB/CDA1 family	G;M	Carbohydrate transport and metabolism;Cell wall/membrane/envelope biogenesis	METABOLISM;CELLULAR PROCESSES AND SIGNALING	75.6	258	0.9922480620155041	8.499999999999993e-143	Chromosome	MULTISPECIES: polysaccharide deacetylase family sporulation protein PdaB
gene0203	COG0668	Small-conductance mechanosensitive channel	M	Cell wall/membrane/envelope biogenesis	CELLULAR PROCESSES AND SIGNALING	62.3	403	0.9640287769784172	4.309999999999995e-180	Chromosome	MULTISPECIES: mechanosensitive ion channel domain-containing protein
gene5910	COG0668	Small-conductance mechanosensitive channel	M	Cell wall/membrane/envelope biogenesis	CELLULAR PROCESSES AND SIGNALING	58.8	289	0.9169329073482428	5.48e-112	Chromosome	MULTISPECIES: mechanosensitive ion channel family protein
gene0775	COG0614	ABC-type Fe3+-hydroxamate transport system, periplasmic component	P	Inorganic ion transport and metabolism	METABOLISM	40.4	141	0.13288718929254306	1.6899999999999994e-21	Chromosome	copper amine oxidase N-terminal domain-containing protein
gene0994	COG0614	ABC-type Fe3+-hydroxamate transport system, periplasmic component	P	Inorganic ion transport and metabolism	METABOLISM	62.8	288	0.8348082595870207	4.909999999999995e-128	Chromosome	iron-siderophore ABC transporter substrate-binding protein
gene1154	COG0614	ABC-type Fe3+-hydroxamate transport system, periplasmic component	P	Inorganic ion transport and metabolism	METABOLISM	67	273	0.8442367601246106	2.6299999999999983e-128	Chromosome	MULTISPECIES: iron-hydroxamate ABC transporter substrate-binding protein
gene1394	COG0614	ABC-type Fe3+-hydroxamate transport system, periplasmic component	P	Inorganic ion transport and metabolism	METABOLISM	62.1	264	0.8142414860681114	3.0099999999999974e-112	Chromosome	MULTISPECIES: ABC transporter substrate-binding protein
gene1513	COG0614	ABC-type Fe3+-hydroxamate transport system, periplasmic component	P	Inorganic ion transport and metabolism	METABOLISM	60.5	334	0.8560209424083771	6.669999999999995e-133	Chromosome	ABC transporter substrate-binding protein
gene1687	COG0614	ABC-type Fe3+-hydroxamate transport system, periplasmic component	P	Inorganic ion transport and metabolism	METABOLISM	30.6	284	0.8379204892966361	1.4199999999999998e-28	Chromosome	MULTISPECIES: ABC transporter substrate-binding protein
gene2363	COG0614	ABC-type Fe3+-hydroxamate transport system, periplasmic component	P	Inorganic ion transport and metabolism	METABOLISM	52.4	271	0.783625730994152	1.0499999999999995e-92	Chromosome	MULTISPECIES: ABC transporter substrate-binding protein
gene2380	COG0614	ABC-type Fe3+-hydroxamate transport system, periplasmic component	P	Inorganic ion transport and metabolism	METABOLISM	32	334	0.972972972972973	1.4e-29	Chromosome	iron-siderophore ABC transporter substrate-binding protein
gene3120	COG0614	ABC-type Fe3+-hydroxamate transport system, periplasmic component	P	Inorganic ion transport and metabolism	METABOLISM	42.7	295	0.838150289017341	3.519999999999999e-71	Chromosome	ABC transporter substrate-binding protein
gene3385	COG0614	ABC-type Fe3+-hydroxamate transport system, periplasmic component	P	Inorganic ion transport and metabolism	METABOLISM	53.7	326	0.9847560975609756	3.789999999999997e-113	Chromosome	MULTISPECIES: ABC transporter substrate-binding protein
gene3927	COG0614	ABC-type Fe3+-hydroxamate transport system, periplasmic component	P	Inorganic ion transport and metabolism	METABOLISM	43.3	321	0.9755351681957186	9.039999999999999e-86	Chromosome	ABC transporter substrate-binding protein
gene4393	COG0614	ABC-type Fe3+-hydroxamate transport system, periplasmic component	P	Inorganic ion transport and metabolism	METABOLISM	74	346	0.9971098265895952	2.1699999999999977e-170	Chromosome	MULTISPECIES: iron-siderophore ABC transporter substrate-binding protein
gene0205	COG0656	Aldo/keto reductase, related to diketogulonate reductase	Q	Secondary metabolites biosynthesis, transport and catabolism	METABOLISM	64	283	0.9964664310954064	7.599999999999992e-134	Chromosome	aldo/keto reductase
gene0441	COG0656	Aldo/keto reductase, related to diketogulonate reductase	Q	Secondary metabolites biosynthesis, transport and catabolism	METABOLISM	67.6	275	0.9963636363636365	1.1899999999999992e-141	Chromosome	aldo/keto reductase
gene3115	COG0656	Aldo/keto reductase, related to diketogulonate reductase	Q	Secondary metabolites biosynthesis, transport and catabolism	METABOLISM	78.4	176	0.9776536312849162	1.8699999999999997e-98	Chromosome	MULTISPECIES: aldo/keto reductase
gene3116	COG0656	Aldo/keto reductase, related to diketogulonate reductase	Q	Secondary metabolites biosynthesis, transport and catabolism	METABOLISM	72.8	92	0.978494623655914	4.479999999999999e-41	Chromosome	aldo/keto reductase
gene3897	COG0656	Aldo/keto reductase, related to diketogulonate reductase	Q	Secondary metabolites biosynthesis, transport and catabolism	METABOLISM	66.9	272	0.9818840579710144	5.3699999999999956e-138	Chromosome	aldo/keto reductase
gene5696	COG0656	Aldo/keto reductase, related to diketogulonate reductase	Q	Secondary metabolites biosynthesis, transport and catabolism	METABOLISM	75.2	278	0.9822695035460992	9.16999999999999e-156	Chromosome	Aldo/keto reductase
gene5866	COG0656	Aldo/keto reductase, related to diketogulonate reductase	Q	Secondary metabolites biosynthesis, transport and catabolism	METABOLISM	55.6	266	0.9233449477351916	1.1599999999999994e-109	Chromosome	aldo/keto reductase
gene0206	COG5492	Uncharacterized conserved protein YjdB, contains Ig-like domain	R	General function prediction only	POORLY CHARACTERIZED	46.4	418	0.2909090909090909	4.989999999999995e-109	Chromosome	S-layer homology domain-containing protein
gene0823	COG5492	Uncharacterized conserved protein YjdB, contains Ig-like domain	R	General function prediction only	POORLY CHARACTERIZED	41.1	414	0.18923933209647487	3.2299999999999984e-85	Chromosome	InlB B-repeat-containing protein
gene0860	COG5492	Uncharacterized conserved protein YjdB, contains Ig-like domain	R	General function prediction only	POORLY CHARACTERIZED	33.3	415	0.1594090202177294	6.829999999999998e-59	Chromosome	S-layer homology domain-containing protein
gene1235	COG5492	Uncharacterized conserved protein YjdB, contains Ig-like domain	R	General function prediction only	POORLY CHARACTERIZED	43.6	415	0.34442595673876875	1.1399999999999993e-109	Chromosome	S-layer homology domain-containing protein
gene5022	COG5492	Uncharacterized conserved protein YjdB, contains Ig-like domain	R	General function prediction only	POORLY CHARACTERIZED	61.2	417	0.2120285423037717	6.449999999999993e-160	Chromosome	fibronectin type III domain-containing protein
gene5496	COG5492	Uncharacterized conserved protein YjdB, contains Ig-like domain	R	General function prediction only	POORLY CHARACTERIZED	64.9	416	0.20739630184907545	2.759999999999997e-170	Chromosome	S-layer homology domain-containing protein
gene0209	COG5492	Uncharacterized conserved protein YjdB, contains Ig-like domain	R	General function prediction only	POORLY CHARACTERIZED	32.2	332	0.910144927536232	3.4000000000000003e-29	Chromosome	MULTISPECIES: fibronectin type III domain-containing protein
gene2631	COG5492	Uncharacterized conserved protein YjdB, contains Ig-like domain	R	General function prediction only	POORLY CHARACTERIZED	30.8	328	0.9188405797101448	5.94e-26	Chromosome	fibronectin type III domain-containing protein
gene2712	COG5492	Uncharacterized conserved protein YjdB, contains Ig-like domain	R	General function prediction only	POORLY CHARACTERIZED	30.6	337	0.9505813953488372	1.26e-32	Chromosome	fibronectin type III domain-containing protein
gene0488	COG5492	Uncharacterized conserved protein YjdB, contains Ig-like domain	R	General function prediction only	POORLY CHARACTERIZED	26.9	323	0.8262032085561497	7.690000000000001e-08	Chromosome	Ig-like domain-containing protein
gene0555	COG5492	Uncharacterized conserved protein YjdB, contains Ig-like domain	R	General function prediction only	POORLY CHARACTERIZED	28.3	774	0.4089157952669235	3.57e-47	Chromosome	Ig-like domain-containing protein
gene0679	COG5492	Uncharacterized conserved protein YjdB, contains Ig-like domain	R	General function prediction only	POORLY CHARACTERIZED	30.5	417	0.4856429463171037	1.28e-34	Chromosome	S-layer homology domain-containing protein
gene1788	COG5492	Uncharacterized conserved protein YjdB, contains Ig-like domain	R	General function prediction only	POORLY CHARACTERIZED	41.7	180	0.17261904761904762	1.49e-25	Chromosome	S-layer homology domain-containing protein
gene3304	COG5492	Uncharacterized conserved protein YjdB, contains Ig-like domain	R	General function prediction only	POORLY CHARACTERIZED	44.3	404	0.6164596273291926	1.8599999999999996e-95	Chromosome	S-layer homology domain-containing protein
gene4282	COG5492	Uncharacterized conserved protein YjdB, contains Ig-like domain	R	General function prediction only	POORLY CHARACTERIZED	40.6	143	0.20285714285714285	2.5099999999999997e-20	Chromosome	S-layer homology domain-containing protein
gene4510	COG5492	Uncharacterized conserved protein YjdB, contains Ig-like domain	R	General function prediction only	POORLY CHARACTERIZED	54.3	949	0.9801670146137788	0	Chromosome	type I pullulanase
gene4511	COG5492	Uncharacterized conserved protein YjdB, contains Ig-like domain	R	General function prediction only	POORLY CHARACTERIZED	57.8	651	0.8936464088397791	1.869999999999997e-244	Chromosome	type I pullulanase
gene0207	COG0383	Alpha-mannosidase	G	Carbohydrate transport and metabolism	METABOLISM	50.8	1057	0.9867799811142588	0	Chromosome	alpha-mannosidase
gene0243	COG0383	Alpha-mannosidase	G	Carbohydrate transport and metabolism	METABOLISM	38.8	1088	0.9736603088101726	2.7199999999999954e-242	Chromosome	alpha-mannosidase
gene3199	COG0383	Alpha-mannosidase	G	Carbohydrate transport and metabolism	METABOLISM	55.7	919	0.9710920770877944	0	Chromosome	alpha-mannosidase
gene0210	COG1136	ABC-type lipoprotein export system, ATPase component	M	Cell wall/membrane/envelope biogenesis	CELLULAR PROCESSES AND SIGNALING	66.1	221	0.9649122807017544	3.1399999999999977e-99	Chromosome	MULTISPECIES: ABC transporter ATP-binding protein
gene1103	COG1136	ABC-type lipoprotein export system, ATPase component	M	Cell wall/membrane/envelope biogenesis	CELLULAR PROCESSES AND SIGNALING	56.8	220	0.948051948051948	1.4799999999999996e-78	Chromosome	MULTISPECIES: ABC transporter ATP-binding protein
gene1751	COG1136	ABC-type lipoprotein export system, ATPase component	M	Cell wall/membrane/envelope biogenesis	CELLULAR PROCESSES AND SIGNALING	63.9	255	0.996078431372549	8.429999999999993e-111	Chromosome	MULTISPECIES: ABC transporter ATP-binding protein
gene1925	COG1136	ABC-type lipoprotein export system, ATPase component	M	Cell wall/membrane/envelope biogenesis	CELLULAR PROCESSES AND SIGNALING	72.1	226	0.7188498402555911	2.5499999999999982e-114	Chromosome	putative ABC transport system ATP-binding protein
gene1928	COG1136	ABC-type lipoprotein export system, ATPase component	M	Cell wall/membrane/envelope biogenesis	CELLULAR PROCESSES AND SIGNALING	75.3	292	0.9965156794425089	1.799999999999998e-151	Chromosome	MULTISPECIES: ABC transporter ATP-binding protein
gene2974	COG1136	ABC-type lipoprotein export system, ATPase component	M	Cell wall/membrane/envelope biogenesis	CELLULAR PROCESSES AND SIGNALING	69.9	219	0.9478260869565216	1.1599999999999994e-109	Chromosome	MULTISPECIES: ABC transporter ATP-binding protein
gene3292	COG1136	ABC-type lipoprotein export system, ATPase component	M	Cell wall/membrane/envelope biogenesis	CELLULAR PROCESSES AND SIGNALING	73.3	255	0.992188	1.069999999999999e-130	Chromosome	MULTISPECIES: ABC transporter ATP-binding protein
gene4339	COG1136	ABC-type lipoprotein export system, ATPase component	M	Cell wall/membrane/envelope biogenesis	CELLULAR PROCESSES AND SIGNALING	75.1	225	0.9955555555555556	3.259999999999998e-112	Chromosome	MULTISPECIES: ABC transporter ATP-binding protein
gene5102	COG1136	ABC-type lipoprotein export system, ATPase component	M	Cell wall/membrane/envelope biogenesis	CELLULAR PROCESSES AND SIGNALING	47.8	245	0.9642857142857144	5.679999999999999e-73	Chromosome	MULTISPECIES: ABC transporter ATP-binding protein
gene0211	COG4591	ABC-type transport system involved in lipoprotein release, permease component LolC	M	Cell wall/membrane/envelope biogenesis	CELLULAR PROCESSES AND SIGNALING	51.6	372	0.9512820512820512	7.809999999999993e-125	Chromosome	putative ABC transport system permease protein
gene1104	COG4591	ABC-type transport system involved in lipoprotein release, permease component LolC	M	Cell wall/membrane/envelope biogenesis	CELLULAR PROCESSES AND SIGNALING	28.5	471	0.9934210526315792	3.6299999999999996e-33	Chromosome	ABC transporter permease
gene1750	COG4591	ABC-type transport system involved in lipoprotein release, permease component LolC	M	Cell wall/membrane/envelope biogenesis	CELLULAR PROCESSES AND SIGNALING	51.1	779	0.9987129987129988	1.2599999999999977e-260	Chromosome	FtsX-like permease family protein
gene1927	COG4591	ABC-type transport system involved in lipoprotein release, permease component LolC	M	Cell wall/membrane/envelope biogenesis	CELLULAR PROCESSES AND SIGNALING	69.5	976	0.9989733059548256	0	Chromosome	MULTISPECIES: FtsX-like permease family protein
gene2973	COG4591	ABC-type transport system involved in lipoprotein release, permease component LolC	M	Cell wall/membrane/envelope biogenesis	CELLULAR PROCESSES AND SIGNALING	38.2	900	0.9966024915062288	6.339999999999991e-181	Chromosome	MULTISPECIES: ABC transporter permease
gene4340	COG4591	ABC-type transport system involved in lipoprotein release, permease component LolC	M	Cell wall/membrane/envelope biogenesis	CELLULAR PROCESSES AND SIGNALING	41.9	415	0.9951807228915662	2.489999999999997e-91	Chromosome	MULTISPECIES: ABC transporter permease
gene0213	COG1733	DNA-binding transcriptional regulator, HxlR family	K	Transcription	INFORMATION STORAGE AND PROCESSING	73	111	0.990990990990991	6.779999999999998e-57	Chromosome	helix-turn-helix domain-containing protein
gene1697	COG1733	DNA-binding transcriptional regulator, HxlR family	K	Transcription	INFORMATION STORAGE AND PROCESSING	75.9	116	0.9426229508196722	1.23e-61	Chromosome	helix-turn-helix domain-containing protein
gene2117	COG1733	DNA-binding transcriptional regulator, HxlR family	K	Transcription	INFORMATION STORAGE AND PROCESSING	82.5	103	0.9714285714285714	2.8899999999999996e-57	Chromosome	MULTISPECIES: helix-turn-helix domain-containing protein
gene2950	COG1733	DNA-binding transcriptional regulator, HxlR family	K	Transcription	INFORMATION STORAGE AND PROCESSING	49.5	97	0.7804878048780488	4.9400000000000004e-29	Chromosome	MULTISPECIES: helix-turn-helix domain-containing protein
gene3006	COG1733	DNA-binding transcriptional regulator, HxlR family	K	Transcription	INFORMATION STORAGE AND PROCESSING	54.8	104	0.8793103448275862	1.6e-37	Chromosome	MULTISPECIES: helix-turn-helix domain-containing protein
gene3405	COG1733	DNA-binding transcriptional regulator, HxlR family	K	Transcription	INFORMATION STORAGE AND PROCESSING	77.5	120	0.9596774193548387	4.4599999999999995e-65	Chromosome	MULTISPECIES: helix-turn-helix domain-containing protein
gene4363	COG1733	DNA-binding transcriptional regulator, HxlR family	K	Transcription	INFORMATION STORAGE AND PROCESSING	84.6	117	0.9354838709677421	8.889999999999996e-69	Chromosome	MULTISPECIES: helix-turn-helix domain-containing protein
gene4866	COG1733	DNA-binding transcriptional regulator, HxlR family	K	Transcription	INFORMATION STORAGE AND PROCESSING	69.8	106	0.9905660377358492	1.9e-47	Chromosome	helix-turn-helix domain-containing protein
gene5548	COG1733	DNA-binding transcriptional regulator, HxlR family	K	Transcription	INFORMATION STORAGE AND PROCESSING	54.2	96	0.8482142857142857	4.65e-34	Chromosome	putative HTH-type transcriptional regulator YvaP
gene5694	COG1733	DNA-binding transcriptional regulator, HxlR family	K	Transcription	INFORMATION STORAGE AND PROCESSING	85.3	116	0.8712121212121212	5.169999999999997e-68	Chromosome	MULTISPECIES: winged helix-turn-helix transcriptional regulator
gene5720	COG1733	DNA-binding transcriptional regulator, HxlR family	K	Transcription	INFORMATION STORAGE AND PROCESSING	67.5	114	0.882812	7.99e-52	Chromosome	helix-turn-helix domain-containing protein
gene0214	COG0251	Enamine deaminase RidA, house cleaning of reactive enamine intermediates, YjgF/YER057c/UK114 family	V	Defense mechanisms	CELLULAR PROCESSES AND SIGNALING	66.4	125	0.96875	9.479999999999997e-58	Chromosome	MULTISPECIES: RidA family protein
gene0575	COG0251	Enamine deaminase RidA, house cleaning of reactive enamine intermediates, YjgF/YER057c/UK114 family	V	Defense mechanisms	CELLULAR PROCESSES AND SIGNALING	87.1	124	0.9919354838709676	2.4899999999999985e-70	Chromosome	MULTISPECIES: RidA family protein
gene0590	COG0251	Enamine deaminase RidA, house cleaning of reactive enamine intermediates, YjgF/YER057c/UK114 family	V	Defense mechanisms	CELLULAR PROCESSES AND SIGNALING	78.7	127	0.9545454545454546	9.019999999999995e-71	Chromosome	MULTISPECIES: RidA family protein
gene2474	COG0251	Enamine deaminase RidA, house cleaning of reactive enamine intermediates, YjgF/YER057c/UK114 family	V	Defense mechanisms	CELLULAR PROCESSES AND SIGNALING	76.3	131	0.9848484848484848	1.1499999999999999e-67	Chromosome	MULTISPECIES: RidA family protein
gene3393	COG0251	Enamine deaminase RidA, house cleaning of reactive enamine intermediates, YjgF/YER057c/UK114 family	V	Defense mechanisms	CELLULAR PROCESSES AND SIGNALING	68	147	0.9668874172185432	2.7199999999999996e-66	Chromosome	RidA family protein
gene0215	COG2336	Antitoxin component MazE of the MazEF toxin-antitoxin module	V	Defense mechanisms	CELLULAR PROCESSES AND SIGNALING	84.8	79	0.9873417721518988	2.59e-44	Chromosome	MULTISPECIES: AbrB/MazE/SpoVT family DNA-binding domain-containing protein
gene0657	COG2336	Antitoxin component MazE of the MazEF toxin-antitoxin module	V	Defense mechanisms	CELLULAR PROCESSES AND SIGNALING	37.5	64	0.9545454545454546	9.9e-09	Chromosome	MULTISPECIES: AbrB family transcriptional regulator
gene0216	COG2337	mRNA-degrading endonuclease MazF, toxin component of the MazEF toxin-antitoxin module	V	Defense mechanisms	CELLULAR PROCESSES AND SIGNALING	81.3	107	0.9906542056074766	4.709999999999998e-62	Chromosome	type II toxin-antitoxin system PemK/MazF family toxin
gene1415	COG2337	mRNA-degrading endonuclease MazF, toxin component of the MazEF toxin-antitoxin module	V	Defense mechanisms	CELLULAR PROCESSES AND SIGNALING	92.2	116	0.9913793103448276	2.2399999999999986e-71	Chromosome	MULTISPECIES: type II toxin-antitoxin system PemK/MazF family toxin
gene0217	COG1995	4-hydroxy-L-threonine phosphate dehydrogenase PdxA	H	Coenzyme transport and metabolism	METABOLISM	77.2	329	0.984984984984985	3.1399999999999966e-183	Chromosome	4-hydroxythreonine-4-phosphate dehydrogenase PdxA
gene0218	COG3395	D-threonate/D-erythronate kinase OtnK and related C4-acid sugar kinases, YgbK/DUF1537 family	G	Carbohydrate transport and metabolism	METABOLISM	51.2	428	0.988399071925754	4.329999999999997e-145	Chromosome	MULTISPECIES: four-carbon acid sugar kinase family protein
gene0220	COG3829	RocR-type transcriptional regulator, contains PAS, AAA-type ATPase, and DNA-binding Fis domains	K;T	Transcription;Signal transduction mechanisms	INFORMATION STORAGE AND PROCESSING;CELLULAR PROCESSES AND SIGNALING	32.3	588	0.9946619217081852	6.469999999999996e-70	Chromosome	PrpR N-terminal domain-containing protein
gene1203	COG3829	RocR-type transcriptional regulator, contains PAS, AAA-type ATPase, and DNA-binding Fis domains	K;T	Transcription;Signal transduction mechanisms	INFORMATION STORAGE AND PROCESSING;CELLULAR PROCESSES AND SIGNALING	46	643	0.9938080495356038	1.8799999999999974e-176	Chromosome	sigma 54-interacting transcriptional regulator
gene0222	COG1842	Phage shock protein A	K;T	Transcription;Signal transduction mechanisms	INFORMATION STORAGE AND PROCESSING;CELLULAR PROCESSES AND SIGNALING	54.9	224	0.9322033898305084	1.2199999999999994e-65	Chromosome	PspA/IM30 family protein
gene2678	COG1842	Phage shock protein A	K;T	Transcription;Signal transduction mechanisms	INFORMATION STORAGE AND PROCESSING;CELLULAR PROCESSES AND SIGNALING	77.9	222	0.9910313901345292	6.379999999999996e-104	Chromosome	MULTISPECIES: PspA/IM30 family protein
gene4910	COG1842	Phage shock protein A	K;T	Transcription;Signal transduction mechanisms	INFORMATION STORAGE AND PROCESSING;CELLULAR PROCESSES AND SIGNALING	80.2	227	0.9574468085106383	5.129999999999997e-116	Chromosome	MULTISPECIES: PspA/IM30 family protein
gene4913	COG1842	Phage shock protein A	K;T	Transcription;Signal transduction mechanisms	INFORMATION STORAGE AND PROCESSING;CELLULAR PROCESSES AND SIGNALING	61.2	224	0.9955156950672646	1.569999999999999e-73	Chromosome	MULTISPECIES: PspA/IM30 family protein
gene0223	COG1996	DNA-directed RNA polymerase, subunit RPC12/RpoP, contains C4-type Zn-finger	K	Transcription	INFORMATION STORAGE AND PROCESSING	71.6	341	0.9912536443148688	5.409999999999996e-172	Chromosome	TFIIB-type zinc ribbon-containing protein
gene0224	COG1512	Uncharacterized membrane protein YgcG, contains a TPM-fold domain	S	Function unknown	POORLY CHARACTERIZED	54.9	237	0.8872180451127819	4.3399999999999996e-74	Chromosome	MULTISPECIES: TPM domain-containing protein
gene0225	COG4260	Membrane protease subunit, stomatin/prohibitin family, contains C-terminal Zn-ribbon domain	O	Posttranslational modification, protein turnover, chaperones	CELLULAR PROCESSES AND SIGNALING	80.4	347	0.9942528735632185	4.5599999999999944e-192	Chromosome	SPFH domain-containing protein
gene2446	COG4260	Membrane protease subunit, stomatin/prohibitin family, contains C-terminal Zn-ribbon domain	O	Posttranslational modification, protein turnover, chaperones	CELLULAR PROCESSES AND SIGNALING	49.7	390	0.8735632183908046	2.1399999999999984e-125	Chromosome	MULTISPECIES: SPFH domain-containing protein
gene0226	COG4224	Uncharacterized conserved protein YnzC, UPF0291/DUF896 family	S	Function unknown	POORLY CHARACTERIZED	71.4	70	0.9078947368421052	1.43e-26	Chromosome	uncharacterized protein YnzC (UPF0291/DUF896 family)
gene2532	COG4224	Uncharacterized conserved protein YnzC, UPF0291/DUF896 family	S	Function unknown	POORLY CHARACTERIZED	73.9	69	0.9855072463768116	1.04e-25	Chromosome	MULTISPECIES: DUF896 domain-containing protein
gene0227	COG0346	Catechol 2,3-dioxygenase or related enzyme, vicinal oxygen chelate (VOC) family	Q	Secondary metabolites biosynthesis, transport and catabolism	METABOLISM	76.6	312	0.9749216300940441	7.6599999999999915e-180	Chromosome	ring-cleaving dioxygenase
gene0554	COG0346	Catechol 2,3-dioxygenase or related enzyme, vicinal oxygen chelate (VOC) family	Q	Secondary metabolites biosynthesis, transport and catabolism	METABOLISM	65.9	138	0.9785714285714284	9.299999999999999e-64	Chromosome	MULTISPECIES: metallothiol transferase FosB
gene0767	COG0346	Catechol 2,3-dioxygenase or related enzyme, vicinal oxygen chelate (VOC) family	Q	Secondary metabolites biosynthesis, transport and catabolism	METABOLISM	65.7	306	0.9651898734177216	2.4199999999999977e-147	Chromosome	glyoxalase family protein
gene1212	COG0346	Catechol 2,3-dioxygenase or related enzyme, vicinal oxygen chelate (VOC) family	Q	Secondary metabolites biosynthesis, transport and catabolism	METABOLISM	71	321	0.9876543209876544	3.419999999999996e-170	Chromosome	MULTISPECIES: ring-cleaving dioxygenase
gene1471	COG0346	Catechol 2,3-dioxygenase or related enzyme, vicinal oxygen chelate (VOC) family	Q	Secondary metabolites biosynthesis, transport and catabolism	METABOLISM	45.8	120	0.9212598425196852	8.830000000000001e-29	Chromosome	VOC family protein
gene1664	COG0346	Catechol 2,3-dioxygenase or related enzyme, vicinal oxygen chelate (VOC) family	Q	Secondary metabolites biosynthesis, transport and catabolism	METABOLISM	43.1	116	0.9274193548387096	1.1900000000000001e-27	Chromosome	MULTISPECIES: VOC family protein
gene2934	COG0346	Catechol 2,3-dioxygenase or related enzyme, vicinal oxygen chelate (VOC) family	Q	Secondary metabolites biosynthesis, transport and catabolism	METABOLISM	80.7	140	0.9928571428571428	5.009999999999996e-84	Chromosome	VOC family protein
gene4344	COG0346	Catechol 2,3-dioxygenase or related enzyme, vicinal oxygen chelate (VOC) family	Q	Secondary metabolites biosynthesis, transport and catabolism	METABOLISM	67.7	124	0.9761904761904762	3.1399999999999996e-57	Chromosome	VOC family protein
gene0228	COG4292	Low temperature requirement protein LtrA (function unknown)	S	Function unknown	POORLY CHARACTERIZED	61.8	361	0.994475138121547	7.409999999999994e-148	Chromosome	MULTISPECIES: low temperature requirement protein A
gene0229	COG1472	Periplasmic beta-glucosidase and related glycosidases	G	Carbohydrate transport and metabolism	METABOLISM	67.3	931	0.9989212513484358	0	Chromosome	glycoside hydrolase family 3 C-terminal domain-containing protein
gene0242	COG1472	Periplasmic beta-glucosidase and related glycosidases	G	Carbohydrate transport and metabolism	METABOLISM	51.4	762	0.9716129032258064	2.0199999999999964e-269	Chromosome	glycoside hydrolase family 3 N-terminal domain-containing protein
gene0379	COG1472	Periplasmic beta-glucosidase and related glycosidases	G	Carbohydrate transport and metabolism	METABOLISM	44	568	0.9740932642487048	4.589999999999996e-135	Chromosome	beta-N-acetylhexosaminidase
gene0769	COG1472	Periplasmic beta-glucosidase and related glycosidases	G	Carbohydrate transport and metabolism	METABOLISM	67.8	758	0.9882506527415144	0	Chromosome	glycoside hydrolase family 3 C-terminal domain-containing protein
gene3016	COG1472	Periplasmic beta-glucosidase and related glycosidases	G	Carbohydrate transport and metabolism	METABOLISM	38.8	642	0.8256274768824307	1.399999999999999e-140	Chromosome	glycoside hydrolase family 3 N-terminal domain-containing protein
gene3295	COG1472	Periplasmic beta-glucosidase and related glycosidases	G	Carbohydrate transport and metabolism	METABOLISM	59.3	369	0.820627802690583	1.1899999999999988e-147	Chromosome	beta-N-acetylhexosaminidase
gene4081	COG1472	Periplasmic beta-glucosidase and related glycosidases	G	Carbohydrate transport and metabolism	METABOLISM	67.3	718	0.9944521497919556	0	Chromosome	glycoside hydrolase family 3 N-terminal domain-containing protein
gene5491	COG1472	Periplasmic beta-glucosidase and related glycosidases	G	Carbohydrate transport and metabolism	METABOLISM	60.7	956	0.9893955461293744	0	Chromosome	glycoside hydrolase family 3 protein
gene0230	COG4692	Predicted neuraminidase (sialidase)	G;M	Carbohydrate transport and metabolism;Cell wall/membrane/envelope biogenesis	METABOLISM;CELLULAR PROCESSES AND SIGNALING	51.6	343	0.9823008849557522	2.2799999999999983e-127	Chromosome	sialidase family protein
gene0231	COG3142	Copper homeostasis protein CutC	P	Inorganic ion transport and metabolism	METABOLISM	40.7	280	0.9331103678929766	3.4700000000000003e-60	Chromosome	copper homeostasis protein CutC
gene0233	COG3669	Alpha-L-fucosidase	G	Carbohydrate transport and metabolism	METABOLISM	51.7	472	0.9430894308943092	8.969999999999992e-172	Chromosome	alpha-L-fucosidase
gene0237	COG3669	Alpha-L-fucosidase	G	Carbohydrate transport and metabolism	METABOLISM	58.7	436	0.9234042553191488	3.009999999999996e-198	Chromosome	MULTISPECIES: alpha-L-fucosidase
gene3206	COG3669	Alpha-L-fucosidase	G	Carbohydrate transport and metabolism	METABOLISM	74.7	486	0.9979423868312756	5.399999999999992e-290	Chromosome	MULTISPECIES: alpha-L-fucosidase
gene0234	COG1874	Beta-galactosidase GanA	G	Carbohydrate transport and metabolism	METABOLISM	56.6	602	0.9983388704318936	1.3899999999999973e-256	Chromosome	beta-galactosidase
gene1606	COG1874	Beta-galactosidase GanA	G	Carbohydrate transport and metabolism	METABOLISM	30	986	0.9425403225806452	7.699999999999995e-111	Chromosome	beta-galactosidase
gene3252	COG1874	Beta-galactosidase GanA	G	Carbohydrate transport and metabolism	METABOLISM	37.7	753	0.922882427307206	2.2699999999999974e-180	Chromosome	beta-galactosidase
gene3728	COG1874	Beta-galactosidase GanA	G	Carbohydrate transport and metabolism	METABOLISM	77.6	673	0.9940828402366864	0	Chromosome	MULTISPECIES: beta-galactosidase
gene3770	COG1874	Beta-galactosidase GanA	G	Carbohydrate transport and metabolism	METABOLISM	75.7	687	0.991304347826087	0	Chromosome	beta-galactosidase
gene5425	COG1874	Beta-galactosidase GanA	G	Carbohydrate transport and metabolism	METABOLISM	76.6	667	0.9970059880239521	0	Chromosome	beta-galactosidase
gene0236	COG0673	Predicted dehydrogenase	R	General function prediction only	POORLY CHARACTERIZED	73.1	350	0.9914772727272728	2.7499999999999975e-188	Chromosome	Gfo/Idh/MocA family oxidoreductase
gene0593	COG0673	Predicted dehydrogenase	R	General function prediction only	POORLY CHARACTERIZED	64.6	350	0.9803370786516854	4.0899999999999954e-170	Chromosome	MULTISPECIES: Gfo/Idh/MocA family oxidoreductase
gene0313	COG0673	Predicted dehydrogenase	R	General function prediction only	POORLY CHARACTERIZED	59.8	336	0.9570200573065902	3.2999999999999973e-143	Chromosome	inositol 2-dehydrogenase
gene1158	COG0673	Predicted dehydrogenase	R	General function prediction only	POORLY CHARACTERIZED	65.2	322	0.963963963963964	1.6799999999999981e-152	Chromosome	Gfo/Idh/MocA family oxidoreductase
gene1192	COG0673	Predicted dehydrogenase	R	General function prediction only	POORLY CHARACTERIZED	60.9	343	0.9633802816901408	5.209999999999996e-151	Chromosome	Gfo/Idh/MocA family oxidoreductase
gene1400	COG0673	Predicted dehydrogenase	R	General function prediction only	POORLY CHARACTERIZED	44.1	338	0.973293768545994	3.549999999999999e-91	Chromosome	Gfo/Idh/MocA family oxidoreductase
gene1401	COG0673	Predicted dehydrogenase	R	General function prediction only	POORLY CHARACTERIZED	61	326	0.9848484848484848	1.2899999999999985e-144	Chromosome	Gfo/Idh/MocA family oxidoreductase
gene1448	COG0673	Predicted dehydrogenase	R	General function prediction only	POORLY CHARACTERIZED	34.3	341	0.9397590361445785	1.08e-48	Chromosome	Gfo/Idh/MocA family oxidoreductase
gene2111	COG0673	Predicted dehydrogenase	R	General function prediction only	POORLY CHARACTERIZED	56.1	312	0.9967948717948718	4.39e-125	Chromosome	Gfo/Idh/MocA family oxidoreductase
gene2114	COG0673	Predicted dehydrogenase	R	General function prediction only	POORLY CHARACTERIZED	58	350	0.9432432432432432	3.0499999999999975e-138	Chromosome	MULTISPECIES: Gfo/Idh/MocA family oxidoreductase
gene2756	COG0673	Predicted dehydrogenase	R	General function prediction only	POORLY CHARACTERIZED	88.5	390	0.9974358974358974	2.6999999999999954e-260	Chromosome	MULTISPECIES: Gfo/Idh/MocA family oxidoreductase
gene2758	COG0673	Predicted dehydrogenase	R	General function prediction only	POORLY CHARACTERIZED	85.6	367	0.9945652173913044	1.909999999999997e-242	Chromosome	Gfo/Idh/MocA family oxidoreductase
gene2761	COG0673	Predicted dehydrogenase	R	General function prediction only	POORLY CHARACTERIZED	58.6	326	0.9969325153374232	6.379999999999993e-139	Chromosome	Gfo/Idh/MocA family oxidoreductase
gene3196	COG0673	Predicted dehydrogenase	R	General function prediction only	POORLY CHARACTERIZED	72.5	360	0.9917127071823204	1.269999999999998e-193	Chromosome	Gfo/Idh/MocA family oxidoreductase
gene3198	COG0673	Predicted dehydrogenase	R	General function prediction only	POORLY CHARACTERIZED	60.1	331	0.9850299401197604	3.109999999999997e-134	Chromosome	MULTISPECIES: Gfo/Idh/MocA family oxidoreductase
gene3395	COG0673	Predicted dehydrogenase	R	General function prediction only	POORLY CHARACTERIZED	68.9	425	0.9883449883449884	4.2199999999999935e-228	Chromosome	MULTISPECIES: Gfo/Idh/MocA family oxidoreductase
gene3528	COG0673	Predicted dehydrogenase	R	General function prediction only	POORLY CHARACTERIZED	68.4	358	0.978082191780822	5.009999999999994e-179	Chromosome	MULTISPECIES: Gfo/Idh/MocA family oxidoreductase
gene3529	COG0673	Predicted dehydrogenase	R	General function prediction only	POORLY CHARACTERIZED	70.7	369	0.9435897435897436	2.589999999999997e-199	Chromosome	MULTISPECIES: Gfo/Idh/MocA family oxidoreductase
gene3537	COG0673	Predicted dehydrogenase	R	General function prediction only	POORLY CHARACTERIZED	66.8	331	0.9763313609467456	1.459999999999999e-163	Chromosome	Gfo/Idh/MocA family oxidoreductase
gene3912	COG0673	Predicted dehydrogenase	R	General function prediction only	POORLY CHARACTERIZED	63.9	327	0.9878787878787879	2.2399999999999982e-150	Chromosome	MULTISPECIES: Gfo/Idh/MocA family oxidoreductase
gene4007	COG0673	Predicted dehydrogenase	R	General function prediction only	POORLY CHARACTERIZED	39	318	0.97239263803681	9.989999999999994e-83	Chromosome	MULTISPECIES: Gfo/Idh/MocA family oxidoreductase
gene4868	COG0673	Predicted dehydrogenase	R	General function prediction only	POORLY CHARACTERIZED	59	385	0.9896373056994818	3.399999999999997e-168	Chromosome	Gfo/Idh/MocA family oxidoreductase
gene5095	COG0673	Predicted dehydrogenase	R	General function prediction only	POORLY CHARACTERIZED	56.4	330	0.9850299401197604	2.0799999999999984e-130	Chromosome	MULTISPECIES: Gfo/Idh/MocA family oxidoreductase
gene5097	COG0673	Predicted dehydrogenase	R	General function prediction only	POORLY CHARACTERIZED	76.5	340	0.9970588235294118	5.419999999999995e-184	Chromosome	MULTISPECIES: Gfo/Idh/MocA family oxidoreductase
gene5549	COG0673	Predicted dehydrogenase	R	General function prediction only	POORLY CHARACTERIZED	54.7	329	0.9908536585365854	1.259999999999999e-123	Chromosome	Gfo/Idh/MocA family oxidoreductase
gene0248	COG2764	Zn-dependent glyoxalase, PhnB family	C	Energy production and conversion	METABOLISM	51.8	137	0.9577464788732394	2.33e-53	Chromosome	MULTISPECIES: VOC family protein
gene5110	COG2764	Zn-dependent glyoxalase, PhnB family	C	Energy production and conversion	METABOLISM	67.3	147	0.9931972789115646	6.189999999999995e-70	Chromosome	VOC family protein
gene5498	COG2764	Zn-dependent glyoxalase, PhnB family	C	Energy production and conversion	METABOLISM	60	115	0.9344262295081968	4.42e-51	Chromosome	MULTISPECIES: glyoxalase superfamily protein
gene1268	COG2856	Zn-dependent peptidase ImmA, M78 family	O	Posttranslational modification, protein turnover, chaperones	CELLULAR PROCESSES AND SIGNALING	64.4	135	0.9710144927536232	1.2599999999999995e-63	Chromosome	MULTISPECIES: ImmA/IrrE family metallo-endopeptidase
gene4196	COG2856	Zn-dependent peptidase ImmA, M78 family	O	Posttranslational modification, protein turnover, chaperones	CELLULAR PROCESSES AND SIGNALING	61.5	130	0.9555555555555556	1.1299999999999994e-56	Chromosome	ImmA/IrrE family metallo-endopeptidase
gene2555	COG2856	Zn-dependent peptidase ImmA, M78 family	O	Posttranslational modification, protein turnover, chaperones	CELLULAR PROCESSES AND SIGNALING	60.4	169	0.8155339805825242	1.7399999999999987e-69	Chromosome	ImmA/IrrE family metallo-endopeptidase
gene0253	COG2060	K+-transporting ATPase, KdpA subunit	P	Inorganic ion transport and metabolism	METABOLISM	76.7	554	0.9892665474060824	7.579999999999986e-301	Chromosome	K+-transporting ATPase ATPase A chain
gene0254	COG2216	K+ transport ATPase, ATPase subunit KdpB	P	Inorganic ion transport and metabolism	METABOLISM	76.7	674	0.9655667144906744	0	Chromosome	potassium-transporting ATPase subunit KdpB
gene0255	COG2156	K+-transporting ATPase, KdpC subunit	P	Inorganic ion transport and metabolism	METABOLISM	59.8	179	0.946808510638298	2.6299999999999982e-67	Chromosome	potassium-transporting ATPase subunit KdpC
gene0256	COG2205	K+-sensing histidine kinase KdpD	T	Signal transduction mechanisms	CELLULAR PROCESSES AND SIGNALING	62.1	776	0.9922779922779924	0	Chromosome	histidine kinase
gene0257	COG2205	K+-sensing histidine kinase KdpD	T	Signal transduction mechanisms	CELLULAR PROCESSES AND SIGNALING	46.3	497	0.9182156133828996	2.7999999999999996e-129	Chromosome	DUF4118 domain-containing protein
gene0448	COG2205	K+-sensing histidine kinase KdpD	T	Signal transduction mechanisms	CELLULAR PROCESSES AND SIGNALING	55.4	460	0.9956616052060736	2.369999999999998e-172	Chromosome	HAMP domain-containing sensor histidine kinase
gene0691	COG2205	K+-sensing histidine kinase KdpD	T	Signal transduction mechanisms	CELLULAR PROCESSES AND SIGNALING	63.8	356	0.988826815642458	1.149999999999999e-159	Chromosome	Signal transduction histidine kinase
gene2404	COG2205	K+-sensing histidine kinase KdpD	T	Signal transduction mechanisms	CELLULAR PROCESSES AND SIGNALING	41.8	466	0.9229208924949291	1.6499999999999988e-110	Chromosome	HAMP domain-containing sensor histidine kinase
gene2691	COG2205	K+-sensing histidine kinase KdpD	T	Signal transduction mechanisms	CELLULAR PROCESSES AND SIGNALING	69.9	435	0.9977011494252872	2.719999999999996e-210	Chromosome	HAMP domain-containing sensor histidine kinase
gene2975	COG2205	K+-sensing histidine kinase KdpD	T	Signal transduction mechanisms	CELLULAR PROCESSES AND SIGNALING	41.6	416	0.9951690821256038	3.779999999999997e-109	Chromosome	HAMP domain-containing sensor histidine kinase
gene4486	COG2205	K+-sensing histidine kinase KdpD	T	Signal transduction mechanisms	CELLULAR PROCESSES AND SIGNALING	42.4	582	0.9846678023850084	1.5599999999999987e-159	Chromosome	HAMP domain-containing sensor histidine kinase
gene0258	COG0745	DNA-binding response regulator, OmpR family, contains REC and winged-helix (wHTH) domain	T;K	Signal transduction mechanisms;Transcription	CELLULAR PROCESSES AND SIGNALING;INFORMATION STORAGE AND PROCESSING	60.5	228	0.9742489270386266	1.1799999999999988e-100	Chromosome	MULTISPECIES: response regulator
gene0447	COG0745	DNA-binding response regulator, OmpR family, contains REC and winged-helix (wHTH) domain	T;K	Signal transduction mechanisms;Transcription	CELLULAR PROCESSES AND SIGNALING;INFORMATION STORAGE AND PROCESSING	71.5	235	0.9873417721518988	8.739999999999994e-116	Chromosome	MULTISPECIES: response regulator transcription factor
gene0512	COG0745	DNA-binding response regulator, OmpR family, contains REC and winged-helix (wHTH) domain	T;K	Signal transduction mechanisms;Transcription	CELLULAR PROCESSES AND SIGNALING;INFORMATION STORAGE AND PROCESSING	72.4	225	0.986784140969163	5.319999999999996e-116	Chromosome	MULTISPECIES: response regulator transcription factor
gene0690	COG0745	DNA-binding response regulator, OmpR family, contains REC and winged-helix (wHTH) domain	T;K	Signal transduction mechanisms;Transcription	CELLULAR PROCESSES AND SIGNALING;INFORMATION STORAGE AND PROCESSING	73.7	232	0.9913793103448276	1.0299999999999994e-121	Chromosome	MULTISPECIES: response regulator transcription factor
gene0836	COG0745	DNA-binding response regulator, OmpR family, contains REC and winged-helix (wHTH) domain	T;K	Signal transduction mechanisms;Transcription	CELLULAR PROCESSES AND SIGNALING;INFORMATION STORAGE AND PROCESSING	45.6	228	0.9692982456140352	1.2299999999999992e-67	Chromosome	MULTISPECIES: response regulator transcription factor
gene0845	COG0745	DNA-binding response regulator, OmpR family, contains REC and winged-helix (wHTH) domain	T;K	Signal transduction mechanisms;Transcription	CELLULAR PROCESSES AND SIGNALING;INFORMATION STORAGE AND PROCESSING	61.8	228	0.9784482758620692	2.6099999999999996e-101	Chromosome	response regulator transcription factor
gene0857	COG0745	DNA-binding response regulator, OmpR family, contains REC and winged-helix (wHTH) domain	T;K	Signal transduction mechanisms;Transcription	CELLULAR PROCESSES AND SIGNALING;INFORMATION STORAGE AND PROCESSING	34.5	1029	0.9540669856459332	6.289999999999991e-177	Chromosome	ATP-binding protein
gene5653	COG0745	DNA-binding response regulator, OmpR family, contains REC and winged-helix (wHTH) domain	T;K	Signal transduction mechanisms;Transcription	CELLULAR PROCESSES AND SIGNALING;INFORMATION STORAGE AND PROCESSING	47.8	1055	0.9990356798457088	6.019999999999986e-309	Chromosome	ATP-binding protein
gene0918	COG0745	DNA-binding response regulator, OmpR family, contains REC and winged-helix (wHTH) domain	T;K	Signal transduction mechanisms;Transcription	CELLULAR PROCESSES AND SIGNALING;INFORMATION STORAGE AND PROCESSING	74	227	0.982608695652174	4.379999999999997e-122	Chromosome	MULTISPECIES: response regulator transcription factor
gene0928	COG0745	DNA-binding response regulator, OmpR family, contains REC and winged-helix (wHTH) domain	T;K	Signal transduction mechanisms;Transcription	CELLULAR PROCESSES AND SIGNALING;INFORMATION STORAGE AND PROCESSING	62.9	229	0.9866071428571428	1.7399999999999987e-96	Chromosome	MULTISPECIES: response regulator transcription factor
gene1100	COG0745	DNA-binding response regulator, OmpR family, contains REC and winged-helix (wHTH) domain	T;K	Signal transduction mechanisms;Transcription	CELLULAR PROCESSES AND SIGNALING;INFORMATION STORAGE AND PROCESSING	66.2	231	0.9704641350210972	1.2899999999999992e-104	Chromosome	MULTISPECIES: response regulator transcription factor
gene1801	COG0745	DNA-binding response regulator, OmpR family, contains REC and winged-helix (wHTH) domain	T;K	Signal transduction mechanisms;Transcription	CELLULAR PROCESSES AND SIGNALING;INFORMATION STORAGE AND PROCESSING	63.7	240	0.9834710743801652	1.759999999999999e-102	Chromosome	response regulator transcription factor
gene2066	COG0745	DNA-binding response regulator, OmpR family, contains REC and winged-helix (wHTH) domain	T;K	Signal transduction mechanisms;Transcription	CELLULAR PROCESSES AND SIGNALING;INFORMATION STORAGE AND PROCESSING	32.8	244	0.8838951310861424	4.91e-33	Chromosome	MULTISPECIES: response regulator
gene2266	COG0745	DNA-binding response regulator, OmpR family, contains REC and winged-helix (wHTH) domain	T;K	Signal transduction mechanisms;Transcription	CELLULAR PROCESSES AND SIGNALING;INFORMATION STORAGE AND PROCESSING	89.1	238	0.9957983193277312	1.069999999999999e-151	Chromosome	MULTISPECIES: response regulator transcription factor
gene3103	COG0745	DNA-binding response regulator, OmpR family, contains REC and winged-helix (wHTH) domain	T;K	Signal transduction mechanisms;Transcription	CELLULAR PROCESSES AND SIGNALING;INFORMATION STORAGE AND PROCESSING	52.9	242	0.9914529914529916	4.74e-84	Chromosome	response regulator transcription factor
gene2405	COG0745	DNA-binding response regulator, OmpR family, contains REC and winged-helix (wHTH) domain	T;K	Signal transduction mechanisms;Transcription	CELLULAR PROCESSES AND SIGNALING;INFORMATION STORAGE AND PROCESSING	58.8	226	0.986842105263158	2.7299999999999996e-89	Chromosome	MULTISPECIES: response regulator transcription factor
gene2647	COG0745	DNA-binding response regulator, OmpR family, contains REC and winged-helix (wHTH) domain	T;K	Signal transduction mechanisms;Transcription	CELLULAR PROCESSES AND SIGNALING;INFORMATION STORAGE AND PROCESSING	39.6	230	0.9828326180257512	7.099999999999997e-45	Chromosome	two-component system, OmpR family, alkaline phosphatase synthesis response regulator PhoP
gene2667	COG0745	DNA-binding response regulator, OmpR family, contains REC and winged-helix (wHTH) domain	T;K	Signal transduction mechanisms;Transcription	CELLULAR PROCESSES AND SIGNALING;INFORMATION STORAGE AND PROCESSING	90.9	232	0.9956896551724138	7.049999999999994e-154	Chromosome	MULTISPECIES: response regulator transcription factor
gene2690	COG0745	DNA-binding response regulator, OmpR family, contains REC and winged-helix (wHTH) domain	T;K	Signal transduction mechanisms;Transcription	CELLULAR PROCESSES AND SIGNALING;INFORMATION STORAGE AND PROCESSING	85.2	229	0.987012987012987	4.619999999999996e-138	Chromosome	MULTISPECIES: response regulator transcription factor
gene2969	COG0745	DNA-binding response regulator, OmpR family, contains REC and winged-helix (wHTH) domain	T;K	Signal transduction mechanisms;Transcription	CELLULAR PROCESSES AND SIGNALING;INFORMATION STORAGE AND PROCESSING	58.6	232	0.9665271966527196	2.0399999999999996e-91	Chromosome	two-component system, OmpR family, alkaline phosphatase synthesis response regulator PhoP/two-component system, OmpR family, response regulator VicR
gene2976	COG0745	DNA-binding response regulator, OmpR family, contains REC and winged-helix (wHTH) domain	T;K	Signal transduction mechanisms;Transcription	CELLULAR PROCESSES AND SIGNALING;INFORMATION STORAGE AND PROCESSING	58.1	227	0.9699570815450644	2.55e-91	Chromosome	MULTISPECIES: response regulator transcription factor
gene3171	COG0745	DNA-binding response regulator, OmpR family, contains REC and winged-helix (wHTH) domain	T;K	Signal transduction mechanisms;Transcription	CELLULAR PROCESSES AND SIGNALING;INFORMATION STORAGE AND PROCESSING	84.2	222	0.9822222222222222	3.1599999999999975e-135	Chromosome	response regulator transcription factor
gene3294	COG0745	DNA-binding response regulator, OmpR family, contains REC and winged-helix (wHTH) domain	T;K	Signal transduction mechanisms;Transcription	CELLULAR PROCESSES AND SIGNALING;INFORMATION STORAGE AND PROCESSING	62.4	229	0.9743589743589745	1.8499999999999984e-101	Chromosome	response regulator transcription factor
gene3418	COG0745	DNA-binding response regulator, OmpR family, contains REC and winged-helix (wHTH) domain	T;K	Signal transduction mechanisms;Transcription	CELLULAR PROCESSES AND SIGNALING;INFORMATION STORAGE AND PROCESSING	62.1	235	0.982532751091703	6.719999999999996e-103	Chromosome	DNA-binding response regulator, OmpR family, contains REC and winged-helix (wHTH) domain
gene3969	COG0745	DNA-binding response regulator, OmpR family, contains REC and winged-helix (wHTH) domain	T;K	Signal transduction mechanisms;Transcription	CELLULAR PROCESSES AND SIGNALING;INFORMATION STORAGE AND PROCESSING	83.5	236	0.9710743801652892	1.099999999999999e-137	Chromosome	MULTISPECIES: response regulator transcription factor
gene4094	COG0745	DNA-binding response regulator, OmpR family, contains REC and winged-helix (wHTH) domain	T;K	Signal transduction mechanisms;Transcription	CELLULAR PROCESSES AND SIGNALING;INFORMATION STORAGE AND PROCESSING	83.8	228	0.9912663755458516	3.6399999999999967e-134	Chromosome	MULTISPECIES: response regulator transcription factor
gene4342	COG0745	DNA-binding response regulator, OmpR family, contains REC and winged-helix (wHTH) domain	T;K	Signal transduction mechanisms;Transcription	CELLULAR PROCESSES AND SIGNALING;INFORMATION STORAGE AND PROCESSING	60.4	222	0.9822222222222222	2.0599999999999994e-94	Chromosome	response regulator transcription factor
gene4347	COG0745	DNA-binding response regulator, OmpR family, contains REC and winged-helix (wHTH) domain	T;K	Signal transduction mechanisms;Transcription	CELLULAR PROCESSES AND SIGNALING;INFORMATION STORAGE AND PROCESSING	54.5	224	0.9823008849557522	2.42e-86	Chromosome	response regulator transcription factor
gene4476	COG0745	DNA-binding response regulator, OmpR family, contains REC and winged-helix (wHTH) domain	T;K	Signal transduction mechanisms;Transcription	CELLULAR PROCESSES AND SIGNALING;INFORMATION STORAGE AND PROCESSING	67	227	0.9658119658119658	3.899999999999997e-108	Chromosome	MULTISPECIES: response regulator transcription factor
gene4485	COG0745	DNA-binding response regulator, OmpR family, contains REC and winged-helix (wHTH) domain	T;K	Signal transduction mechanisms;Transcription	CELLULAR PROCESSES AND SIGNALING;INFORMATION STORAGE AND PROCESSING	63.3	248	0.9686274509803922	3.289999999999998e-107	Chromosome	response regulator transcription factor
gene4980	COG0745	DNA-binding response regulator, OmpR family, contains REC and winged-helix (wHTH) domain	T;K	Signal transduction mechanisms;Transcription	CELLULAR PROCESSES AND SIGNALING;INFORMATION STORAGE AND PROCESSING	67.3	1243	0.999194198227236	0	Chromosome	MULTISPECIES: response regulator
gene4996	COG0745	DNA-binding response regulator, OmpR family, contains REC and winged-helix (wHTH) domain	T;K	Signal transduction mechanisms;Transcription	CELLULAR PROCESSES AND SIGNALING;INFORMATION STORAGE AND PROCESSING	59.2	233	0.9870689655172412	3.7099999999999975e-86	Chromosome	MULTISPECIES: response regulator transcription factor
gene5054	COG0745	DNA-binding response regulator, OmpR family, contains REC and winged-helix (wHTH) domain	T;K	Signal transduction mechanisms;Transcription	CELLULAR PROCESSES AND SIGNALING;INFORMATION STORAGE AND PROCESSING	63.3	226	0.995575221238938	1.1599999999999994e-96	Chromosome	MULTISPECIES: response regulator transcription factor
gene5059	COG0745	DNA-binding response regulator, OmpR family, contains REC and winged-helix (wHTH) domain	T;K	Signal transduction mechanisms;Transcription	CELLULAR PROCESSES AND SIGNALING;INFORMATION STORAGE AND PROCESSING	62.7	233	0.9747899159663864	3.1099999999999976e-99	Chromosome	MULTISPECIES: response regulator transcription factor
gene5100	COG0745	DNA-binding response regulator, OmpR family, contains REC and winged-helix (wHTH) domain	T;K	Signal transduction mechanisms;Transcription	CELLULAR PROCESSES AND SIGNALING;INFORMATION STORAGE AND PROCESSING	50.4	230	0.9655172413793104	2.1999999999999998e-75	Chromosome	MULTISPECIES: response regulator transcription factor
gene5483	COG0745	DNA-binding response regulator, OmpR family, contains REC and winged-helix (wHTH) domain	T;K	Signal transduction mechanisms;Transcription	CELLULAR PROCESSES AND SIGNALING;INFORMATION STORAGE AND PROCESSING	47.3	281	0.9962962962962963	3.129999999999998e-81	Chromosome	MULTISPECIES: winged-helix domain-containing protein
gene5581	COG0745	DNA-binding response regulator, OmpR family, contains REC and winged-helix (wHTH) domain	T;K	Signal transduction mechanisms;Transcription	CELLULAR PROCESSES AND SIGNALING;INFORMATION STORAGE AND PROCESSING	43.4	380	0.9642857142857144	3.1399999999999978e-96	Chromosome	winged helix-turn-helix domain-containing protein
gene5590	COG0745	DNA-binding response regulator, OmpR family, contains REC and winged-helix (wHTH) domain	T;K	Signal transduction mechanisms;Transcription	CELLULAR PROCESSES AND SIGNALING;INFORMATION STORAGE AND PROCESSING	63.2	228	0.9578059071729956	1.279999999999999e-101	Chromosome	MULTISPECIES: response regulator transcription factor
gene5639	COG0745	DNA-binding response regulator, OmpR family, contains REC and winged-helix (wHTH) domain	T;K	Signal transduction mechanisms;Transcription	CELLULAR PROCESSES AND SIGNALING;INFORMATION STORAGE AND PROCESSING	62.2	249	0.988	1.3099999999999988e-103	Chromosome	response regulator transcription factor
gene5680	COG0745	DNA-binding response regulator, OmpR family, contains REC and winged-helix (wHTH) domain	T;K	Signal transduction mechanisms;Transcription	CELLULAR PROCESSES AND SIGNALING;INFORMATION STORAGE AND PROCESSING	80.4	224	0.9911111111111112	6.15e-124	Chromosome	MULTISPECIES: response regulator transcription factor
gene5686	COG0745	DNA-binding response regulator, OmpR family, contains REC and winged-helix (wHTH) domain	T;K	Signal transduction mechanisms;Transcription	CELLULAR PROCESSES AND SIGNALING;INFORMATION STORAGE AND PROCESSING	30.4	148	0.6415929203539823	3.4000000000000007e-09	Chromosome	MULTISPECIES: FHA domain-containing protein
gene5883	COG0745	DNA-binding response regulator, OmpR family, contains REC and winged-helix (wHTH) domain	T;K	Signal transduction mechanisms;Transcription	CELLULAR PROCESSES AND SIGNALING;INFORMATION STORAGE AND PROCESSING	83.2	238	0.9791666666666666	3.389999999999997e-136	Chromosome	MULTISPECIES: response regulator YycF
gene0259	COG1486	Alpha-galactosidase/6-phospho-beta-glucosidase, family 4 of glycosyl hydrolase	G	Carbohydrate transport and metabolism	METABOLISM	81.3	432	0.9976851851851852	5.019999999999991e-268	Chromosome	alpha-glucosidase/alpha-galactosidase
gene1116	COG1486	Alpha-galactosidase/6-phospho-beta-glucosidase, family 4 of glycosyl hydrolase	G	Carbohydrate transport and metabolism	METABOLISM	89.6	499	0.997995991983968	0	Chromosome	alpha-glucosidase/alpha-galactosidase
gene0261	COG0601	ABC-type dipeptide/oligopeptide/nickel transport system, permease component	E;P	Amino acid transport and metabolism;Inorganic ion transport and metabolism	METABOLISM;METABOLISM	55.9	306	0.9743589743589745	1.2799999999999986e-116	Chromosome	MULTISPECIES: nickel ABC transporter permease
gene1313	COG0601	ABC-type dipeptide/oligopeptide/nickel transport system, permease component	E;P	Amino acid transport and metabolism;Inorganic ion transport and metabolism	METABOLISM;METABOLISM	81.4	334	0.9970059880239521	1.579999999999998e-194	Chromosome	ABC transporter permease
gene1641	COG0601	ABC-type dipeptide/oligopeptide/nickel transport system, permease component	E;P	Amino acid transport and metabolism;Inorganic ion transport and metabolism	METABOLISM;METABOLISM	63.3	469	0.972972972972973	3.779999999999994e-203	Chromosome	peptide/nickel transport system permease protein
gene1875	COG0601	ABC-type dipeptide/oligopeptide/nickel transport system, permease component	E;P	Amino acid transport and metabolism;Inorganic ion transport and metabolism	METABOLISM;METABOLISM	73.2	306	0.8472222222222222	3.7799999999999956e-147	Chromosome	oligopeptide transport system permease protein
gene3190	COG0601	ABC-type dipeptide/oligopeptide/nickel transport system, permease component	E;P	Amino acid transport and metabolism;Inorganic ion transport and metabolism	METABOLISM;METABOLISM	65.3	303	0.9901639344262296	2.1099999999999987e-133	Chromosome	MULTISPECIES: ABC transporter permease
gene4741	COG0601	ABC-type dipeptide/oligopeptide/nickel transport system, permease component	E;P	Amino acid transport and metabolism;Inorganic ion transport and metabolism	METABOLISM;METABOLISM	70.6	310	0.9967741935483873	8.039999999999992e-155	Chromosome	nickel/cobalt ABC transporter permease
gene4750	COG0601	ABC-type dipeptide/oligopeptide/nickel transport system, permease component	E;P	Amino acid transport and metabolism;Inorganic ion transport and metabolism	METABOLISM;METABOLISM	46.8	301	0.967741935483871	8.039999999999996e-86	Chromosome	MULTISPECIES: ABC transporter permease
gene5620	COG0601	ABC-type dipeptide/oligopeptide/nickel transport system, permease component	E;P	Amino acid transport and metabolism;Inorganic ion transport and metabolism	METABOLISM;METABOLISM	81.7	312	0.9658385093167702	3.2199999999999954e-186	Chromosome	MULTISPECIES: nickel ABC transporter permease subunit NikB
gene5812	COG0601	ABC-type dipeptide/oligopeptide/nickel transport system, permease component	E;P	Amino acid transport and metabolism;Inorganic ion transport and metabolism	METABOLISM;METABOLISM	80.3	314	0.9936507936507936	8.619999999999992e-171	Chromosome	MULTISPECIES: nickel ABC transporter permease
gene5900	COG0601	ABC-type dipeptide/oligopeptide/nickel transport system, permease component	E;P	Amino acid transport and metabolism;Inorganic ion transport and metabolism	METABOLISM;METABOLISM	81.9	320	0.996875	6.719999999999991e-189	Chromosome	MULTISPECIES: oligopeptide ABC transporter permease
gene0262	COG1173	ABC-type dipeptide/oligopeptide/nickel transport system, permease component	E;P	Amino acid transport and metabolism;Inorganic ion transport and metabolism	METABOLISM;METABOLISM	52.8	271	0.9712230215827338	2.8999999999999984e-97	Chromosome	nickel transporter permease
gene1314	COG1173	ABC-type dipeptide/oligopeptide/nickel transport system, permease component	E;P	Amino acid transport and metabolism;Inorganic ion transport and metabolism	METABOLISM;METABOLISM	75.5	282	0.9397993311036792	6.399999999999996e-152	Chromosome	MULTISPECIES: nickel transporter permease
gene1640	COG1173	ABC-type dipeptide/oligopeptide/nickel transport system, permease component	E;P	Amino acid transport and metabolism;Inorganic ion transport and metabolism	METABOLISM;METABOLISM	61.9	488	0.9662698412698412	5.949999999999991e-210	Chromosome	ABC transporter permease
gene1876	COG1173	ABC-type dipeptide/oligopeptide/nickel transport system, permease component	E;P	Amino acid transport and metabolism;Inorganic ion transport and metabolism	METABOLISM;METABOLISM	65.5	290	0.9383116883116884	1.8899999999999993e-123	Chromosome	ABC transporter permease
gene3189	COG1173	ABC-type dipeptide/oligopeptide/nickel transport system, permease component	E;P	Amino acid transport and metabolism;Inorganic ion transport and metabolism	METABOLISM;METABOLISM	61.1	303	0.967741935483871	2.9799999999999976e-125	Chromosome	MULTISPECIES: ABC transporter permease
gene4740	COG1173	ABC-type dipeptide/oligopeptide/nickel transport system, permease component	E;P	Amino acid transport and metabolism;Inorganic ion transport and metabolism	METABOLISM;METABOLISM	76	275	0.9194630872483222	2.2499999999999996e-147	Chromosome	MULTISPECIES: nickel/cobalt ABC transporter permease
gene4749	COG1173	ABC-type dipeptide/oligopeptide/nickel transport system, permease component	E;P	Amino acid transport and metabolism;Inorganic ion transport and metabolism	METABOLISM;METABOLISM	56.3	254	0.805111821086262	2.55e-91	Chromosome	ABC transporter permease
gene5619	COG1173	ABC-type dipeptide/oligopeptide/nickel transport system, permease component	E;P	Amino acid transport and metabolism;Inorganic ion transport and metabolism	METABOLISM;METABOLISM	77.1	275	0.9963636363636365	1.159999999999999e-153	Chromosome	MULTISPECIES: nickel ABC transporter permease subunit NikC
gene5811	COG1173	ABC-type dipeptide/oligopeptide/nickel transport system, permease component	E;P	Amino acid transport and metabolism;Inorganic ion transport and metabolism	METABOLISM;METABOLISM	75.6	271	0.9507042253521126	1.9399999999999996e-142	Chromosome	nickel transporter permease
gene5899	COG1173	ABC-type dipeptide/oligopeptide/nickel transport system, permease component	E;P	Amino acid transport and metabolism;Inorganic ion transport and metabolism	METABOLISM;METABOLISM	78.3	286	0.946843853820598	3.429999999999997e-152	Chromosome	MULTISPECIES: ABC transporter permease
gene0263	COG0747	ABC-type transport system, periplasmic component	E	Amino acid transport and metabolism	METABOLISM	42.6	531	0.9906015037593984	2.4999999999999976e-151	Chromosome	ABC transporter substrate-binding protein
gene1311	COG0747	ABC-type transport system, periplasmic component	E	Amino acid transport and metabolism	METABOLISM	78.6	542	0.9782214156079856	9.27e-315	Chromosome	peptide/nickel transport system substrate-binding protein
gene1639	COG0747	ABC-type transport system, periplasmic component	E	Amino acid transport and metabolism	METABOLISM	72.7	572	0.9389438943894388	6.629999999999988e-293	Chromosome	ABC transporter substrate-binding protein
gene3191	COG0747	ABC-type transport system, periplasmic component	E	Amino acid transport and metabolism	METABOLISM	53.9	471	0.8910133843212237	1.4799999999999979e-176	Chromosome	ABC transporter substrate-binding protein
gene4742	COG0747	ABC-type transport system, periplasmic component	E	Amino acid transport and metabolism	METABOLISM	69.2	539	0.9764065335753176	7.439999999999989e-268	Chromosome	nickel ABC transporter substrate-binding protein
gene4751	COG0747	ABC-type transport system, periplasmic component	E	Amino acid transport and metabolism	METABOLISM	41.2	503	0.9089253187613844	6.179999999999994e-133	Chromosome	ABC transporter substrate-binding protein
gene5621	COG0747	ABC-type transport system, periplasmic component	E	Amino acid transport and metabolism	METABOLISM	84.1	504	0.9212454212454212	4.17e-317	Chromosome	nickel ABC transporter substrate-binding protein
gene5813	COG0747	ABC-type transport system, periplasmic component	E	Amino acid transport and metabolism	METABOLISM	70.1	512	0.9808061420345492	1.4499999999999977e-258	Chromosome	nickel ABC transporter substrate-binding protein
gene5898	COG0747	ABC-type transport system, periplasmic component	E	Amino acid transport and metabolism	METABOLISM	70.5	596	0.9753289473684208	6.18e-316	Chromosome	oligopeptide ABC transporter substrate-binding protein
gene0264	COG0444	ABC-type dipeptide/oligopeptide/nickel transport system, ATPase component	E;P	Amino acid transport and metabolism;Inorganic ion transport and metabolism	METABOLISM;METABOLISM	54.8	259	0.9520295202952028	3.41e-89	Chromosome	MULTISPECIES: ABC transporter ATP-binding protein
gene0265	COG0444	ABC-type dipeptide/oligopeptide/nickel transport system, ATPase component	E;P	Amino acid transport and metabolism;Inorganic ion transport and metabolism	METABOLISM;METABOLISM	49.8	263	0.9354838709677421	9.149999999999994e-85	Chromosome	dipeptide/oligopeptide/nickel ABC transporter ATP-binding protein
gene4739	COG0444	ABC-type dipeptide/oligopeptide/nickel transport system, ATPase component	E;P	Amino acid transport and metabolism;Inorganic ion transport and metabolism	METABOLISM;METABOLISM	70.3	269	0.9962825278810408	1.4599999999999984e-132	Chromosome	MULTISPECIES: ABC transporter ATP-binding protein
gene5618	COG0444	ABC-type dipeptide/oligopeptide/nickel transport system, ATPase component	E;P	Amino acid transport and metabolism;Inorganic ion transport and metabolism	METABOLISM;METABOLISM	77.3	260	0.9664179104477612	1.2599999999999989e-136	Chromosome	nickel import ATP-binding protein NikD
gene5810	COG0444	ABC-type dipeptide/oligopeptide/nickel transport system, ATPase component	E;P	Amino acid transport and metabolism;Inorganic ion transport and metabolism	METABOLISM;METABOLISM	68.2	264	0.9887218045112782	3.6799999999999966e-122	Chromosome	ABC transporter ATP-binding protein
gene5902	COG0444	ABC-type dipeptide/oligopeptide/nickel transport system, ATPase component	E;P	Amino acid transport and metabolism;Inorganic ion transport and metabolism	METABOLISM;METABOLISM	73.1	331	0.9850746268656716	2.2499999999999983e-172	Chromosome	oligopeptide/dipeptide ABC transporter, ATP-binding protein, C-terminal domain-containing protein
gene0267	COG0860	N-acetylmuramoyl-L-alanine amidase	M	Cell wall/membrane/envelope biogenesis	CELLULAR PROCESSES AND SIGNALING	36.3	146	0.32325581395348835	1.93e-07	Chromosome	S-layer homology domain-containing protein
gene2370	COG0860	N-acetylmuramoyl-L-alanine amidase	M	Cell wall/membrane/envelope biogenesis	CELLULAR PROCESSES AND SIGNALING	41	498	0.997863247863248	5.989999999999995e-124	Chromosome	N-acetylmuramoyl-L-alanine amidase family protein
gene2371	COG0860	N-acetylmuramoyl-L-alanine amidase	M	Cell wall/membrane/envelope biogenesis	CELLULAR PROCESSES AND SIGNALING	54.3	499	0.997867803837953	1.0499999999999992e-174	Chromosome	MULTISPECIES: N-acetylmuramoyl-L-alanine amidase family protein
gene3014	COG0860	N-acetylmuramoyl-L-alanine amidase	M	Cell wall/membrane/envelope biogenesis	CELLULAR PROCESSES AND SIGNALING	40.1	501	0.9894291754756872	1.6399999999999988e-101	Chromosome	N-acetylmuramoyl-L-alanine amidase family protein
gene3807	COG0860	N-acetylmuramoyl-L-alanine amidase	M	Cell wall/membrane/envelope biogenesis	CELLULAR PROCESSES AND SIGNALING	59.5	200	0.7991967871485943	1.5599999999999988e-84	Chromosome	N-acetylmuramoyl-L-alanine amidase
gene5150	COG0860	N-acetylmuramoyl-L-alanine amidase	M	Cell wall/membrane/envelope biogenesis	CELLULAR PROCESSES AND SIGNALING	68.5	248	0.9840637450199204	5.179999999999996e-121	Chromosome	N-acetylmuramoyl-L-alanine amidase CwlD
gene0268	COG0073	tRNA-binding EMAP/Myf domain	J	Translation, ribosomal structure and biogenesis	INFORMATION STORAGE AND PROCESSING	75.2	109	0.9908256880733946	2.29e-54	Chromosome	chaperone CsaA
gene2127	COG0073	tRNA-binding EMAP/Myf domain	J	Translation, ribosomal structure and biogenesis	INFORMATION STORAGE AND PROCESSING	83.3	676	0.9985207100591716	0	Chromosome	methionyl-tRNA synthetase
gene4137	COG0073	tRNA-binding EMAP/Myf domain	J	Translation, ribosomal structure and biogenesis	INFORMATION STORAGE AND PROCESSING	73.3	817	0.9987760097919216	0	Chromosome	phenylalanine--tRNA ligase subunit beta
gene0269	COG0572	Uridine kinase	F	Nucleotide transport and metabolism	METABOLISM	77.6	205	0.9714285714285714	9.089999999999994e-112	Chromosome	MULTISPECIES: uridine kinase
gene0271	COG1595	DNA-directed RNA polymerase specialized sigma subunit, sigma24 family	K	Transcription	INFORMATION STORAGE AND PROCESSING	58.9	175	0.9719101123595506	3.3099999999999996e-63	Chromosome	MULTISPECIES: sigma-70 family RNA polymerase sigma factor
gene0440	COG1595	DNA-directed RNA polymerase specialized sigma subunit, sigma24 family	K	Transcription	INFORMATION STORAGE AND PROCESSING	41.4	157	0.9069767441860463	1.7899999999999999e-35	Chromosome	MULTISPECIES: sigma-70 family RNA polymerase sigma factor
gene0568	COG1595	DNA-directed RNA polymerase specialized sigma subunit, sigma24 family	K	Transcription	INFORMATION STORAGE AND PROCESSING	47.7	172	0.9095744680851064	9.64e-48	Chromosome	RNA polymerase sigma-70 factor, ECF subfamily
gene0632	COG1595	DNA-directed RNA polymerase specialized sigma subunit, sigma24 family	K	Transcription	INFORMATION STORAGE AND PROCESSING	44	168	0.8652849740932642	3.13e-39	Chromosome	MULTISPECIES: RNA polymerase sigma factor
gene0886	COG1595	DNA-directed RNA polymerase specialized sigma subunit, sigma24 family	K	Transcription	INFORMATION STORAGE AND PROCESSING	50.3	179	0.9270833333333334	1.48e-59	Chromosome	RNA polymerase sigma factor
gene0962	COG1595	DNA-directed RNA polymerase specialized sigma subunit, sigma24 family	K	Transcription	INFORMATION STORAGE AND PROCESSING	50	154	0.937888198757764	1.11e-41	Chromosome	sigma-70 family RNA polymerase sigma factor
gene1099	COG1595	DNA-directed RNA polymerase specialized sigma subunit, sigma24 family	K	Transcription	INFORMATION STORAGE AND PROCESSING	47.7	153	0.9620253164556962	1.8799999999999998e-38	Chromosome	MULTISPECIES: RNA polymerase sigma factor
gene1187	COG1595	DNA-directed RNA polymerase specialized sigma subunit, sigma24 family	K	Transcription	INFORMATION STORAGE AND PROCESSING	44.7	179	0.9417989417989416	4.47e-46	Chromosome	sigma-70 family RNA polymerase sigma factor
gene1499	COG1595	DNA-directed RNA polymerase specialized sigma subunit, sigma24 family	K	Transcription	INFORMATION STORAGE AND PROCESSING	36.6	227	0.6788990825688074	7.22e-26	Chromosome	RNA polymerase sigma factor
gene1658	COG1595	DNA-directed RNA polymerase specialized sigma subunit, sigma24 family	K	Transcription	INFORMATION STORAGE AND PROCESSING	50	158	0.8148148148148148	1.65e-47	Chromosome	RNA polymerase sigma factor
gene4467	COG1595	DNA-directed RNA polymerase specialized sigma subunit, sigma24 family	K	Transcription	INFORMATION STORAGE AND PROCESSING	47.3	167	0.9239766081871345	1.8e-39	Chromosome	MULTISPECIES: sigma-70 family RNA polymerase sigma factor
gene1790	COG1595	DNA-directed RNA polymerase specialized sigma subunit, sigma24 family	K	Transcription	INFORMATION STORAGE AND PROCESSING	85.7	182	0.9945054945054944	1.1999999999999992e-109	Chromosome	MULTISPECIES: sigma-70 family RNA polymerase sigma factor
gene2253	COG1595	DNA-directed RNA polymerase specialized sigma subunit, sigma24 family	K	Transcription	INFORMATION STORAGE AND PROCESSING	43.3	178	0.9465240641711228	3.88e-38	Chromosome	sigma-70 family RNA polymerase sigma factor
gene2318	COG1595	DNA-directed RNA polymerase specialized sigma subunit, sigma24 family	K	Transcription	INFORMATION STORAGE AND PROCESSING	81.7	197	0.9949238578680204	9.519999999999992e-112	Chromosome	MULTISPECIES: sigma-70 family RNA polymerase sigma factor
gene2353	COG1595	DNA-directed RNA polymerase specialized sigma subunit, sigma24 family	K	Transcription	INFORMATION STORAGE AND PROCESSING	59.5	163	0.9759036144578314	3.2400000000000003e-60	Chromosome	MULTISPECIES: sigma-70 family RNA polymerase sigma factor
gene2441	COG1595	DNA-directed RNA polymerase specialized sigma subunit, sigma24 family	K	Transcription	INFORMATION STORAGE AND PROCESSING	57.1	303	0.945859872611465	5.1799999999999964e-111	Chromosome	sigma-70 family RNA polymerase sigma factor
gene2692	COG1595	DNA-directed RNA polymerase specialized sigma subunit, sigma24 family	K	Transcription	INFORMATION STORAGE AND PROCESSING	32.4	179	0.8923076923076924	8.5e-25	Chromosome	sigma-70 family RNA polymerase sigma factor
gene2728	COG1595	DNA-directed RNA polymerase specialized sigma subunit, sigma24 family	K	Transcription	INFORMATION STORAGE AND PROCESSING	48.4	521	0.9923371647509579	9.19999999999999e-171	Chromosome	sigma-70 family RNA polymerase sigma factor
gene2735	COG1595	DNA-directed RNA polymerase specialized sigma subunit, sigma24 family	K	Transcription	INFORMATION STORAGE AND PROCESSING	33.3	162	0.8214285714285714	3.55e-14	Chromosome	MULTISPECIES: RNA polymerase sigma factor
gene2814	COG1595	DNA-directed RNA polymerase specialized sigma subunit, sigma24 family	K	Transcription	INFORMATION STORAGE AND PROCESSING	29.2	161	0.8888888888888888	1.59e-14	Chromosome	sigma-70 family RNA polymerase sigma factor
gene2829	COG1595	DNA-directed RNA polymerase specialized sigma subunit, sigma24 family	K	Transcription	INFORMATION STORAGE AND PROCESSING	34	162	0.243161094224924	5.7000000000000015e-22	Chromosome	sigma-70 family RNA polymerase sigma factor
gene2838	COG1595	DNA-directed RNA polymerase specialized sigma subunit, sigma24 family	K	Transcription	INFORMATION STORAGE AND PROCESSING	63	165	0.9647058823529412	4.1799999999999966e-69	Chromosome	RNA polymerase sigma factor
gene3010	COG1595	DNA-directed RNA polymerase specialized sigma subunit, sigma24 family	K	Transcription	INFORMATION STORAGE AND PROCESSING	51	147	0.9012345679012346	1.1399999999999995e-48	Chromosome	MULTISPECIES: sigma-70 family RNA polymerase sigma factor
gene4355	COG1595	DNA-directed RNA polymerase specialized sigma subunit, sigma24 family	K	Transcription	INFORMATION STORAGE AND PROCESSING	34.9	172	0.9941176470588236	8.920000000000001e-24	Chromosome	MULTISPECIES: sigma-70 family RNA polymerase sigma factor
gene4495	COG1595	DNA-directed RNA polymerase specialized sigma subunit, sigma24 family	K	Transcription	INFORMATION STORAGE AND PROCESSING	30.2	169	0.3029197080291971	2.99e-11	Chromosome	RNA polymerase sigma factor
gene4871	COG1595	DNA-directed RNA polymerase specialized sigma subunit, sigma24 family	K	Transcription	INFORMATION STORAGE AND PROCESSING	50	192	0.9695431472081218	2.3399999999999985e-64	Chromosome	sigma-70 family RNA polymerase sigma factor
gene4918	COG1595	DNA-directed RNA polymerase specialized sigma subunit, sigma24 family	K	Transcription	INFORMATION STORAGE AND PROCESSING	42.8	187	0.9581151832460733	1.37e-40	Chromosome	sigma-70 family RNA polymerase sigma factor
gene4954	COG1595	DNA-directed RNA polymerase specialized sigma subunit, sigma24 family	K	Transcription	INFORMATION STORAGE AND PROCESSING	51.2	170	0.9441340782122905	2.3e-59	Chromosome	RNA polymerase, sigma subunit, SigY
gene5088	COG1595	DNA-directed RNA polymerase specialized sigma subunit, sigma24 family	K	Transcription	INFORMATION STORAGE AND PROCESSING	27.8	158	0.4578313253012048	4.1799999999999995e-10	Chromosome	BtrH N-terminal domain-containing protein
gene5125	COG1595	DNA-directed RNA polymerase specialized sigma subunit, sigma24 family	K	Transcription	INFORMATION STORAGE AND PROCESSING	80.3	188	0.9639175257731959	3.259999999999998e-107	Chromosome	MULTISPECIES: RNA polymerase sigma factor SigW
gene5201	COG1595	DNA-directed RNA polymerase specialized sigma subunit, sigma24 family	K	Transcription	INFORMATION STORAGE AND PROCESSING	95.3	214	0.9953271028037384	4.249999999999996e-137	Chromosome	MULTISPECIES: RNA polymerase sporulation sigma factor SigH
gene5739	COG1595	DNA-directed RNA polymerase specialized sigma subunit, sigma24 family	K	Transcription	INFORMATION STORAGE AND PROCESSING	45.5	156	0.8216216216216217	1e-43	Chromosome	MULTISPECIES: RNA polymerase sigma factor
gene0272	COG3711	Transcriptional antiterminator	K	Transcription	INFORMATION STORAGE AND PROCESSING	39.6	270	0.9676258992805756	3.2499999999999964e-76	Chromosome	MULTISPECIES: PRD domain-containing protein
gene1113	COG3711	Transcriptional antiterminator	K	Transcription	INFORMATION STORAGE AND PROCESSING	50	284	0.9964664310954064	8.759999999999994e-96	Chromosome	PRD domain-containing protein
gene1651	COG3711	Transcriptional antiterminator	K	Transcription	INFORMATION STORAGE AND PROCESSING	71	279	0.9823321554770318	1.169999999999999e-139	Chromosome	MULTISPECIES: PRD domain-containing protein
gene2462	COG3711	Transcriptional antiterminator	K	Transcription	INFORMATION STORAGE AND PROCESSING	58.5	277	0.9857142857142858	7.909999999999992e-114	Chromosome	MULTISPECIES: PRD domain-containing protein
gene2471	COG3711	Transcriptional antiterminator	K	Transcription	INFORMATION STORAGE AND PROCESSING	59.3	275	0.978494623655914	1.5999999999999986e-117	Chromosome	MULTISPECIES: PRD domain-containing protein
gene2960	COG3711	Transcriptional antiterminator	K	Transcription	INFORMATION STORAGE AND PROCESSING	46.6	277	0.989247311827957	3.2199999999999996e-85	Chromosome	PRD domain-containing protein
gene2989	COG3711	Transcriptional antiterminator	K	Transcription	INFORMATION STORAGE AND PROCESSING	45.9	279	0.9858156028368794	5.2799999999999985e-81	Chromosome	PRD domain-containing protein
gene3240	COG3711	Transcriptional antiterminator	K	Transcription	INFORMATION STORAGE AND PROCESSING	84.1	276	0.9963768115942028	6.179999999999994e-163	Chromosome	MULTISPECIES: PRD domain-containing protein
gene4524	COG3711	Transcriptional antiterminator	K	Transcription	INFORMATION STORAGE AND PROCESSING	52.5	703	0.99002849002849	9.589999999999987e-229	Chromosome	MULTISPECIES: BglG family transcription antiterminator
gene4533	COG3711	Transcriptional antiterminator	K	Transcription	INFORMATION STORAGE AND PROCESSING	70.9	282	0.9894366197183101	9.089999999999994e-138	Chromosome	MULTISPECIES: PRD domain-containing protein
gene0273	COG1263	Phosphotransferase system IIC components, glucose/maltose/N-acetylglucosamine-specific	G	Carbohydrate transport and metabolism	METABOLISM	40.8	644	0.9968895800933126	2.2099999999999983e-154	Chromosome	MULTISPECIES: beta-glucoside-specific PTS transporter subunit IIABC
gene1114	COG1263	Phosphotransferase system IIC components, glucose/maltose/N-acetylglucosamine-specific	G	Carbohydrate transport and metabolism	METABOLISM	47.4	650	0.9953775038520799	1.2499999999999982e-184	Chromosome	beta-glucoside-specific PTS transporter subunit IIABC
gene1652	COG1263	Phosphotransferase system IIC components, glucose/maltose/N-acetylglucosamine-specific	G	Carbohydrate transport and metabolism	METABOLISM	64.7	634	0.993660855784469	9.039999999999988e-271	Chromosome	MULTISPECIES: beta-glucoside-specific PTS transporter subunit IIABC
gene2001	COG1263	Phosphotransferase system IIC components, glucose/maltose/N-acetylglucosamine-specific	G	Carbohydrate transport and metabolism	METABOLISM	82.9	626	0.9984025559105432	0	Chromosome	MULTISPECIES: glucose PTS transporter subunit IIA
gene2463	COG1263	Phosphotransferase system IIC components, glucose/maltose/N-acetylglucosamine-specific	G	Carbohydrate transport and metabolism	METABOLISM	57.6	639	0.9937597503900156	7.829999999999988e-256	Chromosome	MULTISPECIES: beta-glucoside-specific PTS transporter subunit IIABC
gene2472	COG1263	Phosphotransferase system IIC components, glucose/maltose/N-acetylglucosamine-specific	G	Carbohydrate transport and metabolism	METABOLISM	64.5	634	0.9921507064364208	8.049999999999986e-295	Chromosome	MULTISPECIES: beta-glucoside-specific PTS transporter subunit IIABC
gene2961	COG1263	Phosphotransferase system IIC components, glucose/maltose/N-acetylglucosamine-specific	G	Carbohydrate transport and metabolism	METABOLISM	44.8	634	0.9984177215189872	4.209999999999995e-178	Chromosome	beta-glucoside-specific PTS transporter subunit IIABC
gene2988	COG1263	Phosphotransferase system IIC components, glucose/maltose/N-acetylglucosamine-specific	G	Carbohydrate transport and metabolism	METABOLISM	48.5	633	0.9693251533742332	2.0399999999999967e-199	Chromosome	beta-glucoside-specific PTS transporter subunit IIABC
gene3239	COG1263	Phosphotransferase system IIC components, glucose/maltose/N-acetylglucosamine-specific	G	Carbohydrate transport and metabolism	METABOLISM	75.5	633	0.9859594383775352	0	Chromosome	beta-glucoside-specific PTS transporter subunit IIABC
gene3245	COG1263	Phosphotransferase system IIC components, glucose/maltose/N-acetylglucosamine-specific	G	Carbohydrate transport and metabolism	METABOLISM	84.7	471	0.7110438729198184	5.009999999999993e-283	Chromosome	sucrose-specific PTS transporter subunit IIBC
gene3361	COG1263	Phosphotransferase system IIC components, glucose/maltose/N-acetylglucosamine-specific	G	Carbohydrate transport and metabolism	METABOLISM	71	665	0.9954819277108434	0	Chromosome	PTS system trehalose-specific EIIBC component
gene4532	COG1263	Phosphotransferase system IIC components, glucose/maltose/N-acetylglucosamine-specific	G	Carbohydrate transport and metabolism	METABOLISM	84.5	669	0.998502994011976	0	Chromosome	PTS system D-glucose-specific IIA component, Glc family /PTS system D-glucose-specific IIB component, Glc family /PTS system D-glucose-specific IIC component, Glc family
gene0274	COG2723	Beta-glucosidase/6-phospho-beta-glucosidase/beta-galactosidase	G	Carbohydrate transport and metabolism	METABOLISM	53	489	0.9979508196721312	4.139999999999995e-194	Chromosome	MULTISPECIES: family 1 glycosylhydrolase
gene1531	COG2723	Beta-glucosidase/6-phospho-beta-glucosidase/beta-galactosidase	G	Carbohydrate transport and metabolism	METABOLISM	76.8	478	0.9979035639412998	2.1999999999999966e-286	Chromosome	glycoside hydrolase family 1 protein
gene1648	COG2723	Beta-glucosidase/6-phospho-beta-glucosidase/beta-galactosidase	G	Carbohydrate transport and metabolism	METABOLISM	79.6	485	0.9979381443298968	1.4499999999999975e-303	Chromosome	MULTISPECIES: 6-phospho-beta-glucosidase
gene2464	COG2723	Beta-glucosidase/6-phospho-beta-glucosidase/beta-galactosidase	G	Carbohydrate transport and metabolism	METABOLISM	63.3	482	0.9876796714579056	1.5799999999999975e-233	Chromosome	6-phospho-beta-glucosidase
gene1650	COG2723	Beta-glucosidase/6-phospho-beta-glucosidase/beta-galactosidase	G	Carbohydrate transport and metabolism	METABOLISM	79.3	469	0.9831932773109244	6.169999999999988e-290	Chromosome	MULTISPECIES: glycoside hydrolase family 1 protein
gene3211	COG2723	Beta-glucosidase/6-phospho-beta-glucosidase/beta-galactosidase	G	Carbohydrate transport and metabolism	METABOLISM	80.5	467	0.9769392033542976	2.4599999999999953e-294	Chromosome	MULTISPECIES: glycoside hydrolase family 1 protein
gene2473	COG2723	Beta-glucosidase/6-phospho-beta-glucosidase/beta-galactosidase	G	Carbohydrate transport and metabolism	METABOLISM	77.7	470	0.9770833333333332	6.019999999999989e-286	Chromosome	6-phospho-beta-glucosidase
gene2959	COG2723	Beta-glucosidase/6-phospho-beta-glucosidase/beta-galactosidase	G	Carbohydrate transport and metabolism	METABOLISM	63.8	481	0.983402489626556	2.4899999999999967e-222	Chromosome	glycoside hydrolase family 1 protein
gene2987	COG2723	Beta-glucosidase/6-phospho-beta-glucosidase/beta-galactosidase	G	Carbohydrate transport and metabolism	METABOLISM	66.5	481	0.9815573770491804	6.019999999999991e-246	Chromosome	6-phospho-beta-glucosidase
gene3241	COG2723	Beta-glucosidase/6-phospho-beta-glucosidase/beta-galactosidase	G	Carbohydrate transport and metabolism	METABOLISM	87.1	479	0.9958333333333332	0	Chromosome	6-phospho-beta-glucosidase
gene5028	COG2723	Beta-glucosidase/6-phospho-beta-glucosidase/beta-galactosidase	G	Carbohydrate transport and metabolism	METABOLISM	76.3	447	0.9955357142857144	6.50999999999999e-279	Chromosome	GH1 family beta-glucosidase
gene0275	COG0693	Protein/nucleotide deglycase, PfpI/YajL/DJ-1 family (repair of methylglyoxal-glycated proteins and nucleic acids)	V	Defense mechanisms	CELLULAR PROCESSES AND SIGNALING	50.9	226	0.986784140969163	5.049999999999998e-77	Chromosome	MULTISPECIES: type 1 glutamine amidotransferase domain-containing protein
gene2003	COG0693	Protein/nucleotide deglycase, PfpI/YajL/DJ-1 family (repair of methylglyoxal-glycated proteins and nucleic acids)	V	Defense mechanisms	CELLULAR PROCESSES AND SIGNALING	86.4	176	0.9887005649717514	3.789999999999997e-113	Chromosome	MULTISPECIES: type 1 glutamine amidotransferase domain-containing protein
gene3956	COG0693	Protein/nucleotide deglycase, PfpI/YajL/DJ-1 family (repair of methylglyoxal-glycated proteins and nucleic acids)	V	Defense mechanisms	CELLULAR PROCESSES AND SIGNALING	75.5	208	0.9951923076923076	2.3699999999999996e-115	Chromosome	MULTISPECIES: type 1 glutamine amidotransferase family protein
gene4583	COG0693	Protein/nucleotide deglycase, PfpI/YajL/DJ-1 family (repair of methylglyoxal-glycated proteins and nucleic acids)	V	Defense mechanisms	CELLULAR PROCESSES AND SIGNALING	78	168	0.9940476190476192	2.87e-92	Chromosome	MULTISPECIES: type 1 glutamine amidotransferase domain-containing protein
gene0278	COG0553	Superfamily II DNA or RNA helicase, SNF2 family	K;L	Transcription;Replication, recombination and repair	INFORMATION STORAGE AND PROCESSING;INFORMATION STORAGE AND PROCESSING	67.3	1011	0.9920948616600792	0	Chromosome	Superfamily II DNA or RNA helicase, SNF2 family
gene0587	COG0553	Superfamily II DNA or RNA helicase, SNF2 family	K;L	Transcription;Replication, recombination and repair	INFORMATION STORAGE AND PROCESSING;INFORMATION STORAGE AND PROCESSING	63.7	1064	0.9990539262062441	0	Chromosome	MULTISPECIES: DEAD/DEAH box helicase
gene3803	COG0553	Superfamily II DNA or RNA helicase, SNF2 family	K;L	Transcription;Replication, recombination and repair	INFORMATION STORAGE AND PROCESSING;INFORMATION STORAGE AND PROCESSING	83.8	563	0.9590443686006824	0	Chromosome	MULTISPECIES: SNF2-related protein
gene5255	COG0553	Superfamily II DNA or RNA helicase, SNF2 family	K;L	Transcription;Replication, recombination and repair	INFORMATION STORAGE AND PROCESSING;INFORMATION STORAGE AND PROCESSING	41.4	1211	0.9975165562913908	6.369999999999987e-309	Chromosome	DEAD/DEAH box helicase
gene0279	COG4715	Uncharacterized protein, contains SWIM-type Zn finger domain	S	Function unknown	POORLY CHARACTERIZED	44.3	578	0.9828473413379074	7.039999999999994e-142	Chromosome	SWIM zinc finger family protein
gene0280	COG3568	Metal-dependent hydrolase, endonuclease/exonuclease/phosphatase family	R	General function prediction only	POORLY CHARACTERIZED	60.6	274	0.9963503649635036	1.3599999999999987e-123	Chromosome	endonuclease/exonuclease/phosphatase family protein
gene0281	COG0840	Methyl-accepting chemotaxis protein (MCP)	T	Signal transduction mechanisms	CELLULAR PROCESSES AND SIGNALING	48.9	272	0.9818181818181818	2.3e-74	Chromosome	methyl-accepting chemotaxis protein
gene4700	COG0840	Methyl-accepting chemotaxis protein (MCP)	T	Signal transduction mechanisms	CELLULAR PROCESSES AND SIGNALING	56	273	0.974910394265233	1.3e-92	Chromosome	methyl-accepting chemotaxis protein
gene5415	COG0840	Methyl-accepting chemotaxis protein (MCP)	T	Signal transduction mechanisms	CELLULAR PROCESSES AND SIGNALING	46.5	273	0.9006622516556292	2.2599999999999997e-65	Chromosome	methyl-accepting chemotaxis protein
gene0316	COG0840	Methyl-accepting chemotaxis protein (MCP)	T	Signal transduction mechanisms	CELLULAR PROCESSES AND SIGNALING	37.6	660	0.9984825493171472	4.0399999999999975e-136	Chromosome	methyl-accepting chemotaxis protein
gene0325	COG0840	Methyl-accepting chemotaxis protein (MCP)	T	Signal transduction mechanisms	CELLULAR PROCESSES AND SIGNALING	47.7	509	0.9980276134122288	3.359999999999997e-169	Chromosome	PAS domain-containing protein
gene0381	COG0840	Methyl-accepting chemotaxis protein (MCP)	T	Signal transduction mechanisms	CELLULAR PROCESSES AND SIGNALING	34.1	649	0.9555555555555556	3.5799999999999977e-87	Chromosome	methyl-accepting chemotaxis protein
gene0383	COG0840	Methyl-accepting chemotaxis protein (MCP)	T	Signal transduction mechanisms	CELLULAR PROCESSES AND SIGNALING	41.5	651	0.975975975975976	5.359999999999997e-100	Chromosome	methyl-accepting chemotaxis protein
gene0502	COG0840	Methyl-accepting chemotaxis protein (MCP)	T	Signal transduction mechanisms	CELLULAR PROCESSES AND SIGNALING	43.8	657	0.9384835479256078	7.469999999999992e-162	Chromosome	methyl-accepting chemotaxis protein
gene0550	COG0840	Methyl-accepting chemotaxis protein (MCP)	T	Signal transduction mechanisms	CELLULAR PROCESSES AND SIGNALING	44	550	0.9981818181818182	7.639999999999995e-121	Chromosome	methyl-accepting chemotaxis protein
gene0926	COG0840	Methyl-accepting chemotaxis protein (MCP)	T	Signal transduction mechanisms	CELLULAR PROCESSES AND SIGNALING	40.4	579	0.8674698795180723	1.039999999999999e-114	Chromosome	methyl-accepting chemotaxis protein
gene0966	COG0840	Methyl-accepting chemotaxis protein (MCP)	T	Signal transduction mechanisms	CELLULAR PROCESSES AND SIGNALING	41.1	577	0.9845890410958904	5.459999999999997e-124	Chromosome	HAMP domain-containing methyl-accepting chemotaxis protein
gene1135	COG0840	Methyl-accepting chemotaxis protein (MCP)	T	Signal transduction mechanisms	CELLULAR PROCESSES AND SIGNALING	47.6	582	0.9864176570458404	9.449999999999992e-139	Chromosome	methyl-accepting chemotaxis protein
gene1136	COG0840	Methyl-accepting chemotaxis protein (MCP)	T	Signal transduction mechanisms	CELLULAR PROCESSES AND SIGNALING	42.1	489	0.8683274021352313	1.2299999999999994e-105	Chromosome	methyl-accepting chemotaxis protein
gene1209	COG0840	Methyl-accepting chemotaxis protein (MCP)	T	Signal transduction mechanisms	CELLULAR PROCESSES AND SIGNALING	48.2	421	0.9882352941176472	2.7399999999999994e-108	Chromosome	MULTISPECIES: methyl-accepting chemotaxis protein
gene1229	COG0840	Methyl-accepting chemotaxis protein (MCP)	T	Signal transduction mechanisms	CELLULAR PROCESSES AND SIGNALING	56.2	491	0.8408304498269896	4.7099999999999977e-119	Chromosome	methyl-accepting chemotaxis protein
gene1318	COG0840	Methyl-accepting chemotaxis protein (MCP)	T	Signal transduction mechanisms	CELLULAR PROCESSES AND SIGNALING	40.6	335	0.5859649122807018	6.89e-33	Chromosome	MULTISPECIES: methyl-accepting chemotaxis protein
gene1520	COG0840	Methyl-accepting chemotaxis protein (MCP)	T	Signal transduction mechanisms	CELLULAR PROCESSES AND SIGNALING	55.2	562	0.9893992932862192	2.259999999999998e-148	Chromosome	MULTISPECIES: methyl-accepting chemotaxis protein
gene1600	COG0840	Methyl-accepting chemotaxis protein (MCP)	T	Signal transduction mechanisms	CELLULAR PROCESSES AND SIGNALING	30.5	440	0.6209912536443148	5.429999999999999e-40	Chromosome	methyl-accepting chemotaxis protein
gene1660	COG0840	Methyl-accepting chemotaxis protein (MCP)	T	Signal transduction mechanisms	CELLULAR PROCESSES AND SIGNALING	35.3	493	0.9607843137254902	1.7899999999999987e-79	Chromosome	methyl-accepting chemotaxis protein
gene1694	COG0840	Methyl-accepting chemotaxis protein (MCP)	T	Signal transduction mechanisms	CELLULAR PROCESSES AND SIGNALING	70.3	681	0.9855072463768116	1.9799999999999965e-286	Chromosome	methyl-accepting chemotaxis protein
gene2011	COG0840	Methyl-accepting chemotaxis protein (MCP)	T	Signal transduction mechanisms	CELLULAR PROCESSES AND SIGNALING	27.4	657	0.9574780058651028	1.8299999999999998e-57	Chromosome	methyl-accepting chemotaxis protein
gene2453	COG0840	Methyl-accepting chemotaxis protein (MCP)	T	Signal transduction mechanisms	CELLULAR PROCESSES AND SIGNALING	46	474	0.8922495274102079	1.369999999999999e-105	Chromosome	methyl-accepting chemotaxis protein
gene2866	COG0840	Methyl-accepting chemotaxis protein (MCP)	T	Signal transduction mechanisms	CELLULAR PROCESSES AND SIGNALING	49.1	585	0.9931856899488928	4.689999999999995e-166	Chromosome	methyl-accepting chemotaxis protein
gene3746	COG0840	Methyl-accepting chemotaxis protein (MCP)	T	Signal transduction mechanisms	CELLULAR PROCESSES AND SIGNALING	50.6	581	0.9847198641765704	3.149999999999997e-160	Chromosome	MULTISPECIES: methyl-accepting chemotaxis protein
gene3968	COG0840	Methyl-accepting chemotaxis protein (MCP)	T	Signal transduction mechanisms	CELLULAR PROCESSES AND SIGNALING	38.2	356	0.8869346733668342	5.19e-66	Chromosome	MULTISPECIES: methyl-accepting chemotaxis protein
gene4070	COG0840	Methyl-accepting chemotaxis protein (MCP)	T	Signal transduction mechanisms	CELLULAR PROCESSES AND SIGNALING	52	331	0.9969788519637462	4.1099999999999974e-107	Chromosome	MULTISPECIES: globin-coupled sensor protein
gene4554	COG0840	Methyl-accepting chemotaxis protein (MCP)	T	Signal transduction mechanisms	CELLULAR PROCESSES AND SIGNALING	58.3	611	0.8013157894736842	4.4399999999999954e-189	Chromosome	methyl-accepting chemotaxis protein
gene4672	COG0840	Methyl-accepting chemotaxis protein (MCP)	T	Signal transduction mechanisms	CELLULAR PROCESSES AND SIGNALING	37.8	474	0.8099315068493149	1.6399999999999996e-72	Chromosome	methyl-accepting chemotaxis protein
gene5109	COG0840	Methyl-accepting chemotaxis protein (MCP)	T	Signal transduction mechanisms	CELLULAR PROCESSES AND SIGNALING	54.9	293	0.954248366013072	6.389999999999996e-104	Chromosome	methyl-accepting chemotaxis protein
gene5413	COG0840	Methyl-accepting chemotaxis protein (MCP)	T	Signal transduction mechanisms	CELLULAR PROCESSES AND SIGNALING	58.3	736	0.9932065217391304	3.069999999999994e-288	Chromosome	methyl-accepting chemotaxis protein
gene5490	COG0840	Methyl-accepting chemotaxis protein (MCP)	T	Signal transduction mechanisms	CELLULAR PROCESSES AND SIGNALING	29.3	355	0.5773195876288659	3.3899999999999994e-29	Chromosome	methyl-accepting chemotaxis protein
gene5520	COG0840	Methyl-accepting chemotaxis protein (MCP)	T	Signal transduction mechanisms	CELLULAR PROCESSES AND SIGNALING	32.8	586	0.9982547993019196	2.2799999999999996e-76	Chromosome	methyl-accepting chemotaxis protein
gene5585	COG0840	Methyl-accepting chemotaxis protein (MCP)	T	Signal transduction mechanisms	CELLULAR PROCESSES AND SIGNALING	30.7	566	0.8701700154559505	7.189999999999996e-71	Chromosome	methyl-accepting chemotaxis protein
gene5662	COG0840	Methyl-accepting chemotaxis protein (MCP)	T	Signal transduction mechanisms	CELLULAR PROCESSES AND SIGNALING	53.1	277	0.9787234042553192	1.78e-88	Chromosome	MULTISPECIES: methyl-accepting chemotaxis protein
gene0282	COG4225	Rhamnogalacturonyl hydrolase YesR	G	Carbohydrate transport and metabolism	METABOLISM	40.1	759	0.9908136482939632	1.1399999999999985e-199	Chromosome	glycoside hydrolase family 88 protein
gene0389	COG4225	Rhamnogalacturonyl hydrolase YesR	G	Carbohydrate transport and metabolism	METABOLISM	38.3	376	0.9576719576719576	2.759999999999999e-70	Chromosome	glycoside hydrolase family 88 protein
gene0862	COG4225	Rhamnogalacturonyl hydrolase YesR	G	Carbohydrate transport and metabolism	METABOLISM	87.6	338	0.9853801169590644	5.869999999999991e-230	Chromosome	MULTISPECIES: glycoside hydrolase family 88 protein
gene3459	COG4225	Rhamnogalacturonyl hydrolase YesR	G	Carbohydrate transport and metabolism	METABOLISM	49.7	314	0.8662952646239555	1.709999999999999e-111	Chromosome	glycoside hydrolase family 88 protein
gene4515	COG4225	Rhamnogalacturonyl hydrolase YesR	G	Carbohydrate transport and metabolism	METABOLISM	55.2	337	0.9155313351498636	1.9599999999999984e-132	Chromosome	MULTISPECIES: glycoside hydrolase family 88 protein
gene5700	COG4225	Rhamnogalacturonyl hydrolase YesR	G	Carbohydrate transport and metabolism	METABOLISM	51.1	364	0.9756756756756756	2.3099999999999984e-129	Chromosome	glycoside hydrolase family 88 protein
gene0309	COG3962	TPP-dependent trihydroxycyclohexane-1,2-dione (THcHDO) dehydratase, myo-inositol metabolism	G	Carbohydrate transport and metabolism	METABOLISM	63.4	620	0.996779388083736	3.2799999999999945e-277	Chromosome	3D-(3,5/4)-trihydroxycyclohexane-1,2-dione acylhydrolase (decyclizing)
gene0311	COG0524	Sugar or nucleoside kinase, ribokinase family	G	Carbohydrate transport and metabolism	METABOLISM	70.3	333	0.9880952380952379	3.0699999999999972e-173	Chromosome	5-dehydro-2-deoxygluconokinase
gene3089	COG0524	Sugar or nucleoside kinase, ribokinase family	G	Carbohydrate transport and metabolism	METABOLISM	79.8	292	0.9965753424657534	6.589999999999992e-159	Chromosome	MULTISPECIES: ribokinase
gene3817	COG0524	Sugar or nucleoside kinase, ribokinase family	G	Carbohydrate transport and metabolism	METABOLISM	53.1	322	0.9876923076923076	2.8999999999999973e-120	Chromosome	sugar kinase
gene4547	COG0524	Sugar or nucleoside kinase, ribokinase family	G	Carbohydrate transport and metabolism	METABOLISM	62.2	315	0.9345238095238096	6.759999999999994e-134	Chromosome	2-dehydro-3-deoxygluconokinase
gene0312	COG1012	Acyl-CoA reductase or other NAD-dependent aldehyde dehydrogenase	I	Lipid transport and metabolism	METABOLISM	78.1	480	0.9755600814663952	2.929999999999996e-284	Chromosome	MULTISPECIES: CoA-acylating methylmalonate-semialdehyde dehydrogenase
gene0646	COG1012	Acyl-CoA reductase or other NAD-dependent aldehyde dehydrogenase	I	Lipid transport and metabolism	METABOLISM	67.1	471	0.9915611814345991	7.949999999999988e-225	Chromosome	MULTISPECIES: aldehyde dehydrogenase family protein
gene1206	COG1012	Acyl-CoA reductase or other NAD-dependent aldehyde dehydrogenase	I	Lipid transport and metabolism	METABOLISM	73	511	0.9902912621359224	1.4199999999999978e-267	Chromosome	L-glutamate gamma-semialdehyde dehydrogenase
gene2121	COG1012	Acyl-CoA reductase or other NAD-dependent aldehyde dehydrogenase	I	Lipid transport and metabolism	METABOLISM	88.6	870	0.9988505747126436	0	Chromosome	MULTISPECIES: bifunctional acetaldehyde-CoA/alcohol dehydrogenase
gene2529	COG1012	Acyl-CoA reductase or other NAD-dependent aldehyde dehydrogenase	I	Lipid transport and metabolism	METABOLISM	62.5	424	0.9679633867276888	9.349999999999988e-196	Chromosome	aldehyde dehydrogenase
gene2793	COG1012	Acyl-CoA reductase or other NAD-dependent aldehyde dehydrogenase	I	Lipid transport and metabolism	METABOLISM	59.8	458	0.98068669527897	7.309999999999989e-207	Chromosome	aldehyde dehydrogenase
gene2909	COG1012	Acyl-CoA reductase or other NAD-dependent aldehyde dehydrogenase	I	Lipid transport and metabolism	METABOLISM	74	481	0.9836065573770492	8.969999999999984e-260	Chromosome	alpha-ketoglutaric semialdehyde dehydrogenase GucD
gene3554	COG1012	Acyl-CoA reductase or other NAD-dependent aldehyde dehydrogenase	I	Lipid transport and metabolism	METABOLISM	61.4	479	0.9695740365111558	3.8699999999999945e-223	Chromosome	MULTISPECIES: aldehyde dehydrogenase family protein
gene5863	COG1012	Acyl-CoA reductase or other NAD-dependent aldehyde dehydrogenase	I	Lipid transport and metabolism	METABOLISM	62.2	489	0.9838709677419356	5.019999999999993e-218	Chromosome	aldehyde dehydrogenase family protein
gene0314	COG3718	5-deoxy-D-glucuronate isomerase	G	Carbohydrate transport and metabolism	METABOLISM	67	267	0.9925373134328358	4.429999999999999e-140	Chromosome	5-deoxy-glucuronate isomerase
gene0315	COG1609	DNA-binding transcriptional regulator, LacI/PurR family	K	Transcription	INFORMATION STORAGE AND PROCESSING	47.9	330	0.9705014749262536	6.379999999999995e-113	Chromosome	MULTISPECIES: LacI family DNA-binding transcriptional regulator
gene0983	COG1609	DNA-binding transcriptional regulator, LacI/PurR family	K	Transcription	INFORMATION STORAGE AND PROCESSING	65.6	334	0.943342776203966	3.489999999999996e-157	Chromosome	transcriptional regulator, LacI family
gene1189	COG1609	DNA-binding transcriptional regulator, LacI/PurR family	K	Transcription	INFORMATION STORAGE AND PROCESSING	32.4	361	0.9971671388101984	5.37e-47	Chromosome	LacI family DNA-binding transcriptional regulator
gene1604	COG1609	DNA-binding transcriptional regulator, LacI/PurR family	K	Transcription	INFORMATION STORAGE AND PROCESSING	50.3	346	0.9883040935672516	6.789999999999996e-118	Chromosome	MULTISPECIES: LacI family DNA-binding transcriptional regulator
gene2006	COG1609	DNA-binding transcriptional regulator, LacI/PurR family	K	Transcription	INFORMATION STORAGE AND PROCESSING	94.3	333	0.9910447761194028	9.999999999999985e-226	Chromosome	MULTISPECIES: catabolite control protein A
gene2755	COG1609	DNA-binding transcriptional regulator, LacI/PurR family	K	Transcription	INFORMATION STORAGE AND PROCESSING	69.6	349	0.9802816901408452	5.209999999999996e-170	Chromosome	MULTISPECIES: LacI family DNA-binding transcriptional regulator
gene2764	COG1609	DNA-binding transcriptional regulator, LacI/PurR family	K	Transcription	INFORMATION STORAGE AND PROCESSING	58.4	332	0.9762611275964392	1.909999999999998e-124	Chromosome	LacI family DNA-binding transcriptional regulator
gene2946	COG1609	DNA-binding transcriptional regulator, LacI/PurR family	K	Transcription	INFORMATION STORAGE AND PROCESSING	37.8	333	0.9472140762463344	8.029999999999995e-60	Chromosome	MULTISPECIES: LacI family DNA-binding transcriptional regulator
gene3090	COG1609	DNA-binding transcriptional regulator, LacI/PurR family	K	Transcription	INFORMATION STORAGE AND PROCESSING	69.9	342	0.9969604863221884	2.3799999999999977e-164	Chromosome	LacI family DNA-binding transcriptional regulator
gene3204	COG1609	DNA-binding transcriptional regulator, LacI/PurR family	K	Transcription	INFORMATION STORAGE AND PROCESSING	55.6	383	0.9693877551020408	7.179999999999995e-144	Chromosome	DNA-binding transcriptional regulator, LacI/PurR family
gene3210	COG1609	DNA-binding transcriptional regulator, LacI/PurR family	K	Transcription	INFORMATION STORAGE AND PROCESSING	54.2	323	0.9968944099378882	1.7799999999999983e-119	Chromosome	LacI family DNA-binding transcriptional regulator
gene3247	COG1609	DNA-binding transcriptional regulator, LacI/PurR family	K	Transcription	INFORMATION STORAGE AND PROCESSING	64.3	339	0.9938837920489296	5.729999999999997e-150	Chromosome	LacI family DNA-binding transcriptional regulator
gene3299	COG1609	DNA-binding transcriptional regulator, LacI/PurR family	K	Transcription	INFORMATION STORAGE AND PROCESSING	75.6	340	0.9769452449567724	1.659999999999998e-183	Chromosome	MULTISPECIES: LacI family DNA-binding transcriptional regulator
gene3421	COG1609	DNA-binding transcriptional regulator, LacI/PurR family	K	Transcription	INFORMATION STORAGE AND PROCESSING	55.2	330	0.9762611275964392	7.359999999999994e-123	Chromosome	MULTISPECIES: LacI family DNA-binding transcriptional regulator
gene3791	COG1609	DNA-binding transcriptional regulator, LacI/PurR family	K	Transcription	INFORMATION STORAGE AND PROCESSING	54.7	338	0.9739130434782608	2.859999999999998e-123	Chromosome	substrate-binding domain-containing protein
gene3819	COG1609	DNA-binding transcriptional regulator, LacI/PurR family	K	Transcription	INFORMATION STORAGE AND PROCESSING	50.3	330	0.9969696969696972	1.6499999999999988e-107	Chromosome	MULTISPECIES: LacI family DNA-binding transcriptional regulator
gene4069	COG1609	DNA-binding transcriptional regulator, LacI/PurR family	K	Transcription	INFORMATION STORAGE AND PROCESSING	60.2	334	0.9708454810495628	1.7299999999999992e-137	Chromosome	MULTISPECIES: LacI family DNA-binding transcriptional regulator
gene4080	COG1609	DNA-binding transcriptional regulator, LacI/PurR family	K	Transcription	INFORMATION STORAGE AND PROCESSING	72.3	321	0.9294117647058824	1.3599999999999985e-164	Chromosome	MULTISPECIES: LacI family DNA-binding transcriptional regulator
gene5437	COG1609	DNA-binding transcriptional regulator, LacI/PurR family	K	Transcription	INFORMATION STORAGE AND PROCESSING	69	326	0.9848024316109424	5.289999999999995e-156	Chromosome	MULTISPECIES: LacI family DNA-binding transcriptional regulator
gene5564	COG1609	DNA-binding transcriptional regulator, LacI/PurR family	K	Transcription	INFORMATION STORAGE AND PROCESSING	82.3	334	0.9794117647058824	3.969999999999995e-197	Chromosome	MULTISPECIES: LacI family DNA-binding transcriptional regulator
gene5630	COG1609	DNA-binding transcriptional regulator, LacI/PurR family	K	Transcription	INFORMATION STORAGE AND PROCESSING	72.9	325	0.9529411764705882	1.1999999999999985e-175	Chromosome	LacI family DNA-binding transcriptional regulator
gene5701	COG1609	DNA-binding transcriptional regulator, LacI/PurR family	K	Transcription	INFORMATION STORAGE AND PROCESSING	46.5	316	0.9782608695652174	4.189999999999997e-96	Chromosome	LacI family DNA-binding transcriptional regulator
gene5836	COG1609	DNA-binding transcriptional regulator, LacI/PurR family	K	Transcription	INFORMATION STORAGE AND PROCESSING	86.9	358	0.9834710743801652	1.449999999999998e-225	Chromosome	MULTISPECIES: GntR family transcriptional regulator
gene0318	COG2963	Transposase InsE and inactivated derivatives	X	Mobilome: prophages, transposons	CELLULAR PROCESSES AND SIGNALING	46.6	223	0.9694323144104804	1.99e-48	Chromosome	helix-turn-helix domain-containing protein
gene0824	COG2963	Transposase InsE and inactivated derivatives	X	Mobilome: prophages, transposons	CELLULAR PROCESSES AND SIGNALING	46.6	223	0.9694323144104804	1.99e-48	Chromosome	helix-turn-helix domain-containing protein
gene0973	COG2963	Transposase InsE and inactivated derivatives	X	Mobilome: prophages, transposons	CELLULAR PROCESSES AND SIGNALING	36.1	97	0.9047619047619048	2.32e-08	Chromosome	MULTISPECIES: transposase
gene1107	COG2963	Transposase InsE and inactivated derivatives	X	Mobilome: prophages, transposons	CELLULAR PROCESSES AND SIGNALING	36.1	97	0.9047619047619048	2.32e-08	Chromosome	MULTISPECIES: transposase
gene1133	COG2963	Transposase InsE and inactivated derivatives	X	Mobilome: prophages, transposons	CELLULAR PROCESSES AND SIGNALING	36.1	97	0.9047619047619048	2.32e-08	Chromosome	MULTISPECIES: transposase
gene3281	COG2963	Transposase InsE and inactivated derivatives	X	Mobilome: prophages, transposons	CELLULAR PROCESSES AND SIGNALING	36.1	97	0.9047619047619048	2.32e-08	Chromosome	MULTISPECIES: transposase
gene4447	COG2963	Transposase InsE and inactivated derivatives	X	Mobilome: prophages, transposons	CELLULAR PROCESSES AND SIGNALING	36.1	97	0.9047619047619048	2.32e-08	Chromosome	MULTISPECIES: transposase
gene4448	COG2963	Transposase InsE and inactivated derivatives	X	Mobilome: prophages, transposons	CELLULAR PROCESSES AND SIGNALING	49.4	241	0.9795918367346941	5.299999999999999e-76	Chromosome	transposase InsO family protein
gene5656	COG2963	Transposase InsE and inactivated derivatives	X	Mobilome: prophages, transposons	CELLULAR PROCESSES AND SIGNALING	36.1	97	0.9047619047619048	2.32e-08	Chromosome	MULTISPECIES: transposase
gene1075	COG2963	Transposase InsE and inactivated derivatives	X	Mobilome: prophages, transposons	CELLULAR PROCESSES AND SIGNALING	32.7	104	0.9449541284403672	2.23e-07	Chromosome	transposase
gene1097	COG2963	Transposase InsE and inactivated derivatives	X	Mobilome: prophages, transposons	CELLULAR PROCESSES AND SIGNALING	32.7	104	0.9449541284403672	2.23e-07	Chromosome	transposase
gene4732	COG2963	Transposase InsE and inactivated derivatives	X	Mobilome: prophages, transposons	CELLULAR PROCESSES AND SIGNALING	32.7	104	0.9449541284403672	2.23e-07	Chromosome	transposase
gene3112	COG2963	Transposase InsE and inactivated derivatives	X	Mobilome: prophages, transposons	CELLULAR PROCESSES AND SIGNALING	50	90	0.6691729323308271	1.19e-19	Chromosome	helix-turn-helix domain-containing protein
gene3113	COG2963	Transposase InsE and inactivated derivatives	X	Mobilome: prophages, transposons	CELLULAR PROCESSES AND SIGNALING	50.7	69	0.9315068493150684	4.4600000000000006e-11	Chromosome	helix-turn-helix domain-containing protein
gene3888	COG2963	Transposase InsE and inactivated derivatives	X	Mobilome: prophages, transposons	CELLULAR PROCESSES AND SIGNALING	42.7	225	0.9781659388646288	1.14e-44	Chromosome	helix-turn-helix domain-containing protein
gene0319	COG2801	Transposase InsO and inactivated derivatives	X	Mobilome: prophages, transposons	CELLULAR PROCESSES AND SIGNALING	53	230	0.9621848739495799	1.6e-76	Chromosome	IS3 family transposase
gene0825	COG2801	Transposase InsO and inactivated derivatives	X	Mobilome: prophages, transposons	CELLULAR PROCESSES AND SIGNALING	53	230	0.9621848739495799	1.6e-76	Chromosome	IS3 family transposase
gene3114	COG2801	Transposase InsO and inactivated derivatives	X	Mobilome: prophages, transposons	CELLULAR PROCESSES AND SIGNALING	53	230	0.9621848739495799	6.45e-76	Chromosome	IS3 family transposase
gene3887	COG2801	Transposase InsO and inactivated derivatives	X	Mobilome: prophages, transposons	CELLULAR PROCESSES AND SIGNALING	53.5	230	0.9621848739495799	3.97e-77	Chromosome	IS3 family transposase
gene0974	COG2801	Transposase InsO and inactivated derivatives	X	Mobilome: prophages, transposons	CELLULAR PROCESSES AND SIGNALING	53.3	225	0.9142857142857144	1.1999999999999992e-77	Chromosome	transposase InsO family protein
gene1108	COG2801	Transposase InsO and inactivated derivatives	X	Mobilome: prophages, transposons	CELLULAR PROCESSES AND SIGNALING	53.3	225	0.9142857142857144	8.439999999999993e-78	Chromosome	transposase InsO family protein
gene1134	COG2801	Transposase InsO and inactivated derivatives	X	Mobilome: prophages, transposons	CELLULAR PROCESSES AND SIGNALING	53.3	225	0.9142857142857144	1.6899999999999991e-77	Chromosome	transposase InsO family protein
gene3280	COG2801	Transposase InsO and inactivated derivatives	X	Mobilome: prophages, transposons	CELLULAR PROCESSES AND SIGNALING	53.3	225	0.9142857142857144	8.439999999999993e-78	Chromosome	transposase InsO family protein
gene5657	COG2801	Transposase InsO and inactivated derivatives	X	Mobilome: prophages, transposons	CELLULAR PROCESSES AND SIGNALING	53.3	225	0.9142857142857144	1.6899999999999991e-77	Chromosome	transposase InsO family protein
gene1076	COG2801	Transposase InsO and inactivated derivatives	X	Mobilome: prophages, transposons	CELLULAR PROCESSES AND SIGNALING	48	294	0.9931506849315068	1.1599999999999993e-95	Chromosome	IS3 family transposase
gene1096	COG2801	Transposase InsO and inactivated derivatives	X	Mobilome: prophages, transposons	CELLULAR PROCESSES AND SIGNALING	48	294	0.9931506849315068	8.149999999999994e-96	Chromosome	IS3 family transposase
gene4731	COG2801	Transposase InsO and inactivated derivatives	X	Mobilome: prophages, transposons	CELLULAR PROCESSES AND SIGNALING	48	294	0.9931506849315068	1.1599999999999993e-95	Chromosome	IS3 family transposase
gene5300	COG2801	Transposase InsO and inactivated derivatives	X	Mobilome: prophages, transposons	CELLULAR PROCESSES AND SIGNALING	63.8	116	0.9745762711864406	4.47e-38	Chromosome	HTH domain-containing protein
gene0320	COG4859	Uncharacterized protein, contains DUF2185 domain	S	Function unknown	POORLY CHARACTERIZED	34.7	248	0.9060150375939848	1.36e-40	Chromosome	DUF4261 domain-containing protein
gene0871	COG4859	Uncharacterized protein, contains DUF2185 domain	S	Function unknown	POORLY CHARACTERIZED	40.6	217	0.8953974895397491	3.52e-53	Chromosome	MULTISPECIES: suppressor of fused domain protein
[truncated: 3,335 more rows]

## Sheet: Table S6 JDF1 KEGG
Gene ID	Kegg_name_id	Gene	KO	Definition	Pathway	Enzyme	Module	Hyperlink	Identity(%)	Align_len	Level1	Level2	Level3	Enzyme_description	Location	Gene Description
[truncated: 3,986 more rows]

[truncated: 4 more sheets: Table S7 JDF1 VFDB, Table S8 JDF1 CARD, Table S9 JDF1 antiSMASH, Table S10 JDF1 metabolome]
